# Supplementary material for: Quantitative Analysis of Focused A-To-I RNA Editing Sites by Ultra-High-Throughput Sequencing in Psychiatric Disorders
Source: PLoS One. 2012 Aug 17;7(8):e43227. doi: 10.1371/journal.pone.0043227 (PMC3422315; doi:10.1371/journal.pone.0043227)
Supplement: Table S3 — RNA editing frequency (%) in category III sites with <0.08% A-to-I RNA editing in three sets of normal human samples. RNA editing frequency is presented as the percentage of the total population of transcripts. Three independent sets of normal human samples were used in this study. The first is the cortex and cerebellum pooled from 10 normal humans; the second comprises one subject (ID: S343) with 5 different brain regions sampled (Stanley Medical Research Institute; SMRI) and the third is of 5 normal humans (ID:228-451, 228-612, 228-695, 229116, 244-079) and two brain regions, anterior temporal cortex (ATC) and right frontal cortex (RFC, Brodmann areas 8&9) (Human Brain Collection Core). (XLSX) [file pone.0043227.s006.xlsx]

## Sheet: Sheet1
Table S3. RNA editing frequency (%) in category III sites with < 0.08% A-to-I RNA editing in three sets of normal human samples.
Gene Name	Site	Genomic position	Pooled brain samples		S343					228-451		228-612		228-695		229-116		244-079		Frequency (%) (Mean±SEM)	Reads (Mean±SEM)
			Cerebellum	Cortex	Premotor cortex	Motor cortex	Parietal cortex	Occipital cortex	Cerebellum	ATC	RFC	ATC	RFC	ATC	RFC	ATC	RFC	ATC	RFC
ABLIM3	K/E	chr5:148576724	0.03	0.03	0.08	0.04	0.0739806	0.03	0.0770442	0.05	0.07	0.02	0.04	0.04	0.08	0.03	0.08	0.06	0.04	0.05±0.006	28,101±1,578
ABLIM3	K/R	chr5:148576725	0.02	0.01	0.01	0.0222792	0.0261108	0.014649	0.026798	0.03	0.02	0.0050674	0.04	0.02	0.01	0.02	0.02	0.03	0.01	0.02±0.002	28,101±1,579
ABLIM3	H/R	chr5:148576728	0.01	0.02	0.01	0.0389885	0.021759	0.0205086	0.040197	0.02	0.03	0.0202696	0.01	0.03	0.02	0.03	0.02	0.01	0.03	0.02±0.002	28,101±1,580
ABLIM3	E/G	chr5:148570502	0.03	0.03	0.06	0.0186928	0.0257759	0.0300146	0.0185698	0.04	0.06	0.0181273	0.06	0.04	0.05	0.05	0.06	0.06	0.06	0.04±0.004	61,560±5,324
ACACB	R/G	chr12:108149571	0.03	0.03	0.06	0.0220962	0.0160668	0.0153147	0.0187559	0.01	0.02	0.00310073	0.02	0.03	0.04	0.02	0.05	0.04	0.02	0.03±0.004	56,103±5,386
AKAP2	E/G	chr9:111940278	0.01	0.02	0.03	0.0257268	0.0311485	0.0138227	0.0119981	0.02	0.04	0.0176187	0.02	0.02	0.02	0.02	0.03	0.02	0.02	0.02±0.002	38,202±3,020
AP4M1	Q/R	chr7:99541970	0.03	0.07	0.03	0.0372984	0.0463263	0.0150255	0.0254943	0.06	0.02	0.0296106	0.05	0.06	0.05	0.05	0.05	0.02	0.04	0.04±0.004	38,719±3,184
APOH	N/D	chr17:61652615	0.02	0.03	0.03	0.0190873	0.0174171	0.0341888	0.0165694	0	0.23	0.0340009	0.18	0.02	0.03	0.18	0.22	0.02	0.01	0.06±0.021	62,297±6,902
APP	STOP/W	chr21:26175853	0.02	0.03	0.04	0.0203213	0.0216723	0.0117437	0.0224229	0.19	0.15	0.0147299	0.17	0.02	0.02	0.2	0.17	0.03	0.03	0.07±0.019	77,513±5,074
ATAD2	Y/C	chr8:124428824	0.02	0.03	0.03	0.0282296	0.0353688	0.0235766	0.024484	0.02	0.04	0.030977	0.02	0.03	0.03	0.03	0.04	0.02	0.02	0.03±0.002	71,278±3,999
C1ORF55	E/G	chr1:224246757	0.02	0.01	0.02	0.0182863	0.0271205	0.0124227	0.00802568	0	0.02	0.0173496	0.03	0.01	0.02	0.02	0.01	0.02	0.01	0.02±0.002	51,183±4,523
C2CD2	Q/R	chr21:42192470	0.02	0.03	0.02	0.0210965	0.0311397	0.0240274	0.0318226	0.02	0.02	0.0271628	0.02	0.02	0.04	0.03	0.04	0.03	0.02	0.03±0.002	52,035±2,988
CADPS	E/G	chr3:62398847	0.05	0.05	0.03	0.0168199	0.0479524	0.0121095	0.0255232	0	0.02	0.0814001	0.03	0.11	0.07	0	0.03	0	0.05	0.04±0.008	17,757±6,125
CAMKK2	N/D	chr12:120175563	0.02	0.02	0.01	0.0133715	0.0313979	0.0379761	0.0196749	0.02	0.02	0.0254388	0.03	0.02	0.02	0.02	0.02	0.01	0.03	0.02±0.002	61,706±4,363
CFH	S/G	chr1:194973392	0.04	0.07	0.1	0.0437268	0.0266347	0.0294159	0.0454398	0.08	0.06	0.0299255	0.06	0.09	0.09	0.04	0.06	0.08	0.07	0.06±0.006	80,613±5,297
CLCN3	K/R	chr4:170875541	0.01	0.01	0.02	0.0250058	0.0212219	0.0112082	0.027931	0.04	0.01	0.0225017	0.01	0.01	0.02	0.03	0.02	0.01	0.01	0.02±0.002	51,489±2,894
CLCN3	T/A	chr4:170877780	0.03	0.03	0.03	0.0332021	0.0316841	0.0313208	0.0350946	0.02	0.02	0.0331767	0.04	0.04	0.04	0.03	0.03	0.04	0.03	0.03±0.002	80,023±5,893
CSE1L	E/G	chr20:47144762	0.01	0.02	0.02	0.0193092	0.0147449	0.0166493	0.0104282	0.01	0.02	0.022988	0.02	0.01	0.01	0.01	0.01	0.01	0.02	0.01±0.001	70,716±4,138
DNTTIP1	E/G	chr20:43872950	0.04	0.05	0.08	0.021216	0.0130516	0.00911826	0.0246613	0.04	0.07	0.0318903	0.06	0.06	0.06	0.05	0.06	0.08	0.07	0.05±0.006	76,190±3,444
DYNC1H1	S/G	chr14:101585885	0.02	0.02	0.01	0.0077991	0	0.0155768	0.013111	0.02	0.02	0.0136975	0.01	0.01	0.01	0.01	0.02	0	0	0.01±0.002	64,667±4,415
EGFR	N/D	chr7:55189288	0.02	0.02	0.02	0.0128939	0.0143972	0.0179982	0.0209535	0.02	0.02	0.0178607	0.01	0.02	0.01	0.01	0.02	0.01	0.01	0.02±0.001	66,179±4,563
FASN	K/E	chr17:77634453	0.03	0.04	0.05	0.0593856	0.0683629	0.06622	0.0538909	0.04	0.04	0.0662816	0.04	0.04	0.04	0.05	0.04	0.04	0.03	0.05±0.003	42,960±3,354
FIS1	K/R	chr7:100674049	0.02	0.02	0.01	0.024338	0.0309897	0.0188674	0.0360599	0.02	0.01	0.0152289	0.02	0.02	0.03	0.03	0.02	0.03	0.03	0.02±0.002	82,052±4,571
FRMD3	Q/R	chr9:85116652	0.06	0.07	0.07	0.053123	0.0445745	0.0574615	0.0564419	0.07	0.07	0.0792248	0.08	0.09	0.07	0.08	0.09	0.1	0.06	0.07±0.004	92,921±6,025
G6PC3	E/G	chr17:39508612	0.03	0.03	0.03	0.0282451	0.0120359	0.0159923	0.0226413	0.03	0.04	0.0286848	0.03	0.04	0.03	0.03	0.02	0.03	0.03	0.03±0.002	46,776±4,102
GALNTL4	K/R	chr11:11249391	0.02	0.02	0.02	0.0300315	0.00930904	0.0310578	0.024322	0.02	0	0.0230598	0.02	0.01	0.02	0.01	0.02	0.02	0.01	0.02±0.002	47,591±3,133
GPBP1L1	K/R	chr1:45892836	0.02	0.03	0.04	0.0197352	0.026902	0.0237485	0.0156361	0.02	0.03	0.0160523	0.02	0.03	0.02	0.03	0.03	0.02	0.03	0.02±0.002	80,083±5,656
HMCN1	K/E	chr1:184316976	0.03	0.03	0.04	0.0284032	0.0346535	0.0310767	0.0237606	0.04	0.05	0.0190467	0.03	0.02	0.01	0.03	0.04	0.04	0.02	0.03±0.003	58,728±4,126
HTR4	Q/R	chr5:147843014	0.02	0.03	0.04	0.0589391	0.0229608	0.0370188	0.0218627	0.05	0.02	0.0290524	0.03	0.04	0.03	0.04	0.04	0.04	0.04	0.03±0.003	42,282±3,544
INHBA	S/G	chr7:41696069	0.03	0.04	0.03	0.0220604	0.0197888	0.00623305	0.0234009	0.03	0.02	0.0259578	0.01	0.03	0.02	0.04	0.02	0.03	0.03	0.03±0.002	53,627±4,331
IVNS1ABP	K/R	chr1:183535825	0.02	0.02	0.02	0.0307093	0.0158692	0.0152085	0.0151708	0.14	0.17	0.0317894	0.15	0.01	0.01	0.13	0.17	0.01	0.01	0.06±0.017	92,242±6,102
KCNK9	E/G	chr8:140700338	0.03	0.05	0.09	0.0329065	0.0466897	0.0534409	0.0319708	0.07	0.07	0.0367363	0.08	0.12	0.09	0.05	0.07	0.09	0.1	0.07±0.007	35,732±2,474
KIAA1033	T/A	chr12:104062721	0.02	0.01	0.01	0.018946	0.0138575	0.0249343	0.0138211	0.02	0	0.0191902	0.02	0.01	0.02	0.01	0.01	0.01	0.01	0.01±0.002	72,629±3,995
KIF13A	S/G	chr6:17893753	0.02	0.01	0.01	0.0200207	0.0180959	0.0131408	0.0111141	0.02	0.02	0.00339766	0.01	0.02	0.02	0.02	0.03	0.02	0.02	0.02±0.002	64,621±3,763
KLHL2	R/G	chr4:166446312	0.05	0.06	0.04	0.0482737	0.0258127	0.0402566	0.0350883	0.08	0.04	0.0368588	0.04	0.06	0.06	0.04	0.03	0.05	0.05	0.05±0.003	59,134±5,624
MAP1A	K/R	chr15:41602081	0.01	0.02	0.02	0.0103933	0.0126353	0.00928522	0.0177577	0.02	0.01	0.00994671	0.01	0.02	0.01	0.02	0.01	0.01	0.01	0.01±0.001	69,123±3,229
MAP4K4	T/R	chr2:101852612	0.03	0.02	0.04	0.0164358	0.0229281	0.0189367	0.0416468	0.04	0.03	0.0357676	0.02	0.04	0.03	0.04	0.02	0.03	0.02	0.03±0.002	54,406±3,332
MED21	R/G	chr12:27072623	0.02	0.02	0.02	0.0184694	0.0154458	0.0158827	0.0159715	0.02	0.03	0.0123572	0.02	0.02	0.02	0.02	0.03	0.03	0.02	0.02±0.001	105,259±6,440
MEX3B	Q/R	chr15:80123700	0.02	0.02	0.01	0.0204937	0.0104476	0.0146025	0.0185254	0.02	0.02	0.00707827	0.04	0.01	0.02	0.03	0.03	0.03	0.03	0.02±0.002	54,314±3,304
MLF1	S/G	chr3:159800533	0.04	0.03	0.02	0.0283749	0.0289526	0.0232402	0.0205694	0.19	0.2	0.0233155	0.17	0.03	0.02	0.14	0.18	0.03	0.03	0.07±0.018	110,904±7,675
MOV10	Q/R	chr1:113044432	0.04	0.03	0.02	0.0358343	0.0156622	0.0474876	0.0513686	0.02	0.03	0.0540796	0.02	0.02	0.01	0.03	0.02	0.03	0.04	0.03±0.003	45,925±3,992
MPP1	Q/R	chrX:153660674	0.02	0.03	0.02	0.0137649	0.0103722	0.0182493	0.0105005	0.03	0.01	0.0102438	0.01	0.02	0.01	0.01	0.02	0.02	0.02	0.02±0.002	59,725±4,922
MYO5A	H/R	chr15:50451665	0.04	0.04	0.04	0.0302711	0.0399597	0.0290964	0.0323292	0.03	0.03	0.0232676	0.03	0.03	0.03	0.04	0.03	0.04	0.04	0.03±0.001	90,018±7,844
MYO9A	N/D	chr15:70125457	0.01	0.01	0.01	0.0131036	0.0195226	0.0107901	0.0111261	0.01	0.01	0.013081	0.01	0.01	0	0.01	0	0.01	0	0.01±0.001	107,226±6,305
NCSTN	I/V	chr1:158593647	0.02	0.02	0.02	0.0147044	0.0222243	0.0184973	0.0173525	0.02	0.02	0.016079	0.03	0.02	0.02	0.02	0.02	0.03	0.02	0.02±0.001	78,247±5,131
OS9	E/G	chr12:56398218	0.02	0.01	0.02	0.0090821	0.0200955	0.0276897	0.0134495	0.03	0	0.0235309	0.04	0.03	0.03	0.03	0.02	0.05	0.04	0.02±0.003	47,372±4,093
PTPRA	T/A	chr20:2964345	0.03	0.03	0.03	0.0237806	0.0211193	0.0296824	0.033839	0.04	0.04	0.0353092	0.04	0.04	0.04	0.03	0.03	0.02	0.05	0.03±0.002	62,201±4,038
RAD23A	S/G	chr19:12920907	0.01	0.01	0.03	0.00486074	0.0112423	0.0127831	0.00764584	0.03	0.03	0.00753267	0.03	0.02	0.02	0.03	0.02	0.04	0.03	0.02±0.003	54,875±2,905
RARA	E/G	chr17:35765868	0.03	0.02	0.07	0.0368766	0.0110144	0.045798	0.035838	0.08	0	0.0233645	0.05	0.05	0.02	0.03	0.03	0.04	0.04	0.04±0.005	14,356±3,533
RIC3	K/R	chr11:8115558	0.01	0.02	0.01	0.0136297	0.0148569	0.0172224	0.019344	0.16	0.18	0.00987849	0.19	0.01	0.02	0.15	0.16	0.02	0.02	0.06±0.019	78,611±6,377
RNF220	K/E	chr1:44864580	0.03	0.02	0.02	0.0306971	0.0231871	0.0866337	0.02376	0.02	0.03	0.0368782	0.03	0.03	0.02	0.02	0.02	0.02	0.03	0.03±0.004	72,714±4,558
S100P	I/M	chr4:6746596	0.02	0.02	0.02	0.0144928	0.00832524	0.0228559	0.0138669	0.02	0.01	0.0149372	0.01	0.02	0.01	0.02	0.03	0.02	0.01	0.02±0.002	66,470±5,585
SIPA1L1	R/G	chr14:71270186	0.01	0.02	0.04	0.0161272	0.011962	0.0155373	0.0172191	0.01	0.02	0.0137687	0.02	0.02	0.03	0.01	0.02	0.02	0.03	0.02±0.002	52,329±4,467
SLC22A8	R/G	chr11:62517912	0.04	0.07	0.04	0.00912592	0.0142633	0.00902018	0.30071	0.02	0.03	0.0230965	0.03	0.03	0.02	0.03	0.03	0.04	0.09	0.05±0.018	58,650±5,059
SPSB3	K/R	chr16:1767757	0.02	0.02	0.01	0.0215135	0.0218245	0.0181634	0.0272741	0.01	0.01	0.0305115	0.03	0.02	0.03	0.02	0.02	0.03	0.02	0.02±0.002	55,655±6,085
SSR4	K/E	chrX:152716137	0.01	0.02	0	0.0475545	0.0549439	0.0501475	0.0456934	0.02	0.01	0	0.02	0.02	0.01	0.02	0	0.02	0.01	0.02±0.005	52,516±5,406
STRN4	R/G	chr19:51917369	0.04	0.05	0.05	0.0204637	0.0194805	0.0217775	0.0341857	0.03	0.04	0.0188225	0.03	0.05	0.03	0.04	0.04	0.03	0.03	0.03±0.003	49,432±5,289
TCEAL1	K/R	chrX:102771949	0.01	0.02	0.02	0.0111009	0.0181025	0.0134535	0.0185446	0.02	0.02	0.0158625	0.02	0.01	0.01	0.02	0.01	0.02	0.02	0.02±0.001	67,631±4,775
TLE3	T/A	chr15:68138088	0.03	0.02	0.02	0.0321652	0.0210137	0.0285415	0.017654	0.02	0.03	0.0296167	0.04	0.02	0.02	0.04	0.03	0.02	0.02	0.03±0.002	68,769±5,052
TRIM46	T/A	chr1:153416122	0.02	0.02	0	0.0238095	0.017853	0.0242248	0.0241663	0.02	0.01	0.02	0.02	0.02	0.02	0.03	0	0.02	0.01	0.02±0.002	50,624±9,541
USP4	K/E	chr3:49313119	0.02	0.02	0.01	0.0350436	0.0371372	0.029036	0.0401043	0.02	0.04	0.0235533	0.02	0.01	0.01	0.03	0.02	0.03	0.01	0.02±0.003	62,114±5,950
USP47	K/E	chr11:11908853	0.02	0.03	0.01	0.0310972	0.0258891	0.0260095	0.017131	0.02	0.06	0.0191026	0.03	0.02	0.03	0.03	0.01	0.02	0.02	0.02±0.003	84,443±4,704
VPS13D	S/G	chr1:12480214	0.04	0.03	0.06	0.0285298	0.0221104	0.0169076	0.0211124	0.04	0.05	0.0218984	0.04	0.07	0.05	0.04	0.03	0.06	0.05	0.04±0.004	64,191±5,016
ZBTB49	R/G	chr4:4368553	0.02	0.03	0.03	0.0154202	0.0167258	0.0118982	0.0255833	0.02	0.05	0.0452018	0.02	0.03	0.02	0.03	0.02	0.03	0.03	0.03±0.003	38,162±3,991
ZMYM1	E/G	chr1:35351559	0.07	0.03	0.02	0.0162968	0.0143846	0.0218663	0.0370963	0.03	0.04	0.0170736	0.03	0.03	0.03	0.04	0.03	0.03	0.04	0.03±0.003	75,918±9,268
