# Supplementary material for: Quantitative Analysis of Focused A-To-I RNA Editing Sites by Ultra-High-Throughput Sequencing in Psychiatric Disorders
Source: PLoS One. 2012 Aug 17;7(8):e43227. doi: 10.1371/journal.pone.0043227 (PMC3422315; doi:10.1371/journal.pone.0043227)
Supplement: Table S5 — Characterization of 72 human psychiatric and control samples. The values are presented as mean ± SEM. PMI: post-mortem interval. (XLSX) [file pone.0043227.s008.xlsx]

## Sheet: Sheet1
Table S5. Characterization of 72 human psychiatric and control samples
	Control (n=15)	MDD (n=15)	MDD-suicide (n=15)	SCZ (n=15)	SCZ-suicide (n=12)
Age (Yrs)	43.87±4.17	43.60±3.92	43.67±4.03	43.73±3.03	37.75±3.17
PMI (Hrs)	19.89±2.07	21.17±1.99	20.49±2.76	18.85±1.84	21.47±5.06
Tissue pH	6.54±0.08	6.48±0.09	6.65±0.06	6.48±0.09	6.58±0.08
Gender (M/F)	8/7	8/7	8/7	8/7	7/5
