# Supplementary material for: Quantitative Analysis of Focused A-To-I RNA Editing Sites by Ultra-High-Throughput Sequencing in Psychiatric Disorders
Source: PLoS One. 2012 Aug 17;7(8):e43227. doi: 10.1371/journal.pone.0043227 (PMC3422315; doi:10.1371/journal.pone.0043227)
Supplement: Table S6 — A-to-I RNA editing frequency (%) of 29 editing sites from 19 genes in normal and psychiatric disease patients. RNA editing frequency is presented as mean, expressed as a percentage of the total population of transcripts, ± SEM. Data were analyzed by t-test with Benjamini–Hochberg correction for multiple comparisons using a P value of 0.05 as criterion of statistical significance. (XLSX) [file pone.0043227.s009.xlsx]

## Sheet: Sheet1
Table S6. A-to-I RNA editing frequency (%) of 29 editing sites from 19 genes in normal and psychiatric disease patients.
Gene name	Site	Genomic position	control (n=15)	MDD (n=15)	MDD-suicide (n=15)	SCZ (n=15)	SCZ-suicide (n=12)
AZIN1	S/G	chr8:103910812	6.28±1.23	6.94±0.74	4.95±0.40	5.55±0.32	5.45±0.55
CCNI	R/G	chr4:78198704	24.60±2.59	26.19±1.14	22.77±1.02	21.74±1.11	21.89±0.81
CCNI	K/R	chr4:78196188	5.94±1.28	5.11±0.31	4.50±0.24	4.49±0.37	4.55±0.19
CRB2	T/A	chr9:125172441	2.29±0.21	2.52±0.18	2.53±0.16	2.41±0.21	2.29±0.18
CYFIP2	K/E	chr5:156669386	72.98±2.81	67.04±5.49	74.80±2.85	69.20±5.08	72.03±4.58
CYFIP2	K/R	chr5:156669387	1.36±0.07	1.23±0.09	1.35±0.09	1.12±0.09	1.29±0.09
FLNA	Q/R	chrX:153233144	31.84±3.52	31.86±3.98	36.54±4.86	26.05±3.85	26.63±4.15
FLNB	Q/R	chr3:58116841	3.24±0.33	2.69±0.30	3.29±0.39	2.96±0.43	2.71±0.31
GRBRA3	I/M	chrX:151108975	80.49±1.83	75.92±4.49	80.15±1.76	78.12±1.84	79.44±3.08
GLI1	R/G	chr12:56150891	69.78±2.36	68.60±4.34	68.43±1.68	73.27±2.34	71.63±2.25
GRIA2	Q/R	chr4:158477325	99.53±0.13	98.12±1.12	99.66±0.06	99.46±0.18	99.12±0.55
GRIA2	Q/Q	chr4:158477329	17.83±0.68	15.86±0.84	15.97±0.71	16.87±1.23	17.22±0.68
GRIA2	R/G	chr4:158500744	63.42±3.83	57.01±5.56	64.02±3.22	55.83±5.23	64.00±5.00
GRIA3	R/G	chrX:122426643	95.37±0.93	88.97±4.12	94.88±1.61	92.28±2.17	93.11±3.17
GRIA4	R/G	chr11:105309904	3.60±0.29	3.53±0.40	3.69±0.21	3.24±0.30	4.32±0.12
GRIK1	Q/R	chr21:29875621	63.98±1.46	61.86±1.93	63.95±1.77	60.41±2.22	64.84±1.34
GRIK2	I/V	chr6:102444382	59.07±2.21	56.20±3.06	57.63±2.39	56.00±2.51	59.91±1.92
GRIK2	Y/C	chr6:102444395	81.64±2.24	71.93±4.61	79.94±2.70	78.79±2.90	81.08±3.23
GIRK2	Q/R	chr6:102479281	81.22±0.99	76.12±4.02	80.74±1.44	80.21±1.48	80.14±2.13
5HT2C	A(I/V)	chrX:113988938	73.44±2.01	72.50±2.54	77.62±1.10	70.99±1.91	75.79±1.92
5HT2C	B(I/M)	chrX:113988940	47.47±2.15	47.10±2.30	50.01±2.53	44.18±1.92	48.08±3.23
5HT2C	E(N/D)	chrX:113988944	18.42±1.11	15.47±1.49	19.19±0.47	15.68±1.34	17.65±1.44
5HT2C	C(N/S)	chrX:113988945	52.73±1.58	49.58±1.64	54.10±1.13	48.71±1.71	51.73±1.80
5HT2C	D(I/V)	chrX:113988950	63.06±0.94	59.40±1.66	62.15±2.31	59.18±1.26	62.32±1.59
IGFBP7	K/R	chr4:57670991	54.39±2.08	53.52±1.15	54.91±1.95	52.11±1.94	50.73±2.22
KCNA1	I/V	chr12:4892003	16.73±0.92	14.48±0.98	14.93±0.76	15.87±1.22	14.45±0.67
KCNMA1	S/G	chr10:79067304	22.10±0.55	20.89±1.31	22.52±0.79	22.64±1.30	21.92±1.62
TRO	S/G	chrX:54972292	12.55±0.76	11.05±0.68	12.17±0.56	11.30±1.04	12.03±0.90
TTLL3	K/R	chr3:9851560	4.64±0.28	3.91±0.35	4.90±0.41	4.75±0.48	4.85±0.38
