# Supplementary material for: Quantitative Analysis of Focused A-To-I RNA Editing Sites by Ultra-High-Throughput Sequencing in Psychiatric Disorders
Source: PLoS One. 2012 Aug 17;7(8):e43227. doi: 10.1371/journal.pone.0043227 (PMC3422315; doi:10.1371/journal.pone.0043227)
Supplement: Table S7 — A-to-I RNA editing frequency (%) of 29 editing sites from 19 genes in normal and psychiatric diseases patients excluding 8 low pH samples. RNA editing frequency is presented as mean, expressed as a percentage of the total population of transcripts, ± SEM. The data were analyzed by t-test with Benjamini–Hochberg correction for multiple comparisons using a P value of 0.05 as criterion of statistical significance. (XLSX) [file pone.0043227.s010.xlsx]

## Sheet: Sheet1
Table S7. A-to-I RNA editing frequency (%) of 29 editing sites from 19 genes in normal and psychiatric diseases patients excluding 8 low pH samples.
Gene name	Site	Genomic position	control (n=13)	MDD (n=13)	MDD-suicide (n=15)	SCZ (n=12)	SCZ-suicide (n=11)
AZIN1	S/G	chr8:103910812	5.03±0.43	6.55±0.63	4.95±0.40	5.38±0.37	5.55±0.59
CCNI	R/G	chr4:78198704	22.31±1.03	25.59±1.21	22.77±1.02	22.81±1.11	21.90±0.89
CCNI	K/R	chr4:78196188	4.77±0.26	5.03±0.35	4.50±0.24	4.79±0.40	4.52±0.20
CRB2	T/A	chr9:125172441	2.26±0.18	2.45±0.20	2.52±0.16	2.69±0.18	2.36±0.18
CYFIP2	K/E	chr5:156669386	76.55±1.59	69.12±5.54	74.80±2.85	78.14±0.97	73.23±4.84
CYFIP2	K/R	chr5:156669387	1.43±0.06	1.23±0.10	1.35±0.09	1.26±0.04	1.29±0.09
FLNA	Q/R	chrX:153233144	32.85±4.00	31.63±4.60	36.54±4.86	24.05±3.87	28.14±4.24
FLNB	Q/R	chr3:58116841	3.34±0.37	2.57±0.33	3.29±0.39	3.29±0.48	2.84±0.31
GRBRA3	I/M	chrX:151108975	81.48±1.95	77.77±4.43	80.15±1.76	81.26±0.84	79.36±3.37
GLI1	R/G	chr12:56150891	68.71±1.50	66.10±4.51	68.43±1.68	74.26±2.78	69.81±1.44
GRIA2	Q/R	chr4:158477325	99.65±0.12	98.26±1.26	99.69±0.06	99.73±0.04	99.12±0.61
GRIA2	Q/Q	chr4:158477329	17.72±0.71	16.34±0.90	16.19±0.70	18.52±1.06	17.47±0.70
GRIA2	R/G	chr4:158500744	66.82±3.28	59.09±5.67	64.02±3.22	65.06±1.80	65.54±5.21
GRIA3	R/G	chrX:122426643	96.45±0.45	89.39±4.63	94.88±1.61	96.13±0.41	93.41±3.45
GRIA4	R/G	chr11:105309904	3.76±0.30	3.53±0.43	3.69±0.21	3.62±0.21	4.26±0.11
GRIK1	Q/R	chr21:29875621	64.78±1.48	61.82±2.22	63.95±1.77	63.99±1.27	65.52±1.26
GRIK2	I/V	chr6:102444382	60.73±2.20	55.97±3.54	57.70±2.22	59.97±1.63	61.50±1.19
GRIK2	Y/C	chr6:102444395	84.34±1.45	73.74±4.89	80.38±2.55	83.66±1.50	84.03±1.45
GIRK2	Q/R	chr6:102479281	82.54±0.47	76.88±4.39	80.74±1.44	82.69±0.79	80.56±2.29
5HT2C	A(I/V)	chrX:113988938	74.90±2.02	73.98±1.96	77.76±1.03	74.17±1.05	77.27±1.34
5HT2C	B(I/M)	chrX:113988940	48.28±2.30	46.74±2.63	50.27±2.37	46.97±1.49	50.59±2.22
5HT2C	E(N/D)	chrX:113988944	19.44±0.80	16.39±1.15	19.30±0.45	17.16±0.52	18.49±1.28
5HT2C	C(N/S)	chrX:113988945	52.31±1.74	49.33±1.86	54.36±1.08	51.19±1.21	52.58±1.74
5HT2C	D(I/V)	chrX:113988950	63.29±1.07	60.40±1.59	62.57±2.19	61.12±0.77	63.46±1.20
IGFBP7	K/R	chr4:57670991	54.63±2.21	52.56±1.08	54.91±1.95	52.03±2.39	51.92±2.06
KCNA1	I/V	chr12:4892003	16.40±1.04	14.90±0.91	14.93±0.76	17.48±1.08	14.61±0.72
KCNMA1	S/G	chr10:79067304	22.67±0.44	21.96±0.72	22.52±0.79	24.69±0.50	22.11±1.76
TRO	S/G	chrX:54972292	12.38±0.66	11.18±0.72	12.17±0.56	12.80±0.83	12.11±0.99
TTLL3	K/R	chr3:9851560	4.64±0.28	3.97±0.34	4.90±0.41	5.01±0.46	4.85±0.38
