# Supplementary material for: Quantitative Analysis of Focused A-To-I RNA Editing Sites by Ultra-High-Throughput Sequencing in Psychiatric Disorders
Source: PLoS One. 2012 Aug 17;7(8):e43227. doi: 10.1371/journal.pone.0043227 (PMC3422315; doi:10.1371/journal.pone.0043227)
Supplement: Table S9 — Distribution of the frequency (%) of 24 isoforms of 5HT2C receptors produced by RNA editing in normal and psychiatric disorder patients (excluding 8 low pH samples). 5-HT2C receptor isoform frequency is presented as mean, expressed as a percentage of the total population of transcripts, ± SEM. The data were analyzed by t-test with Benjamini–Hochberg correction for multiple comparisons using a P value of 0.05 as criterion of statistical significance. (XLSX) [file pone.0043227.s012.xlsx]

## Sheet: Sheet1
Table S9. Distribution of the frequency (%) of 24 isoforms of 5HT2C receptors produced by RNA editing in normal and psychiatric disorder patients (excluding 8 low pH samples).
Isoform	Control (n=13)	MDD (n=13)	MDD-suicide (n=15)	SCZ (n=12)	SCZ-suicide (n=11)
IDI	0.91±0.12	0.84±0.13	0.81±0.08	0.74±0.11	0.70±0.09
IDV	0.50±0.06	0.25±0.04	0.37±0.06	0.40±0.07	0.43±0.06
IGI	0.63±0.06	0.48±0.09	0.69±0.15	0.72±0.08	0.59±0.08
IGV	0.46±0.11	0.34±0.07	0.45±0.18	0.40±0.08	0.30±0.05
INI	8.77±1.04	9.75±1.35	8.25±1.02	9.37±0.49	9.04±1.76
INV	4.02±0.48	4.99±1.14	3.05±0.31	3.93±0.30	3.64±0.48
ISI	3.42±0.23	3.34±0.37	2.98±0.23	3.61±0.26	2.72±0.29
ISV	2.93±0.21	2.45±0.18	2.30±0.21	2.62±0.25	2.15±0.24
MDI	0.02±0.01	0.01±0.00	0.03±0.01	0.01±0.01	0.04±0.01
MDV	0.09±0.05	0.04±0.01	0.03±0.01	0.08±0.03	0.05±0.02
MGI	0.02±0.01	0.01±0.00	0.01±0.00	0.00±0.00	0.01±0.01
MGV	0.01±0.00	0.01±0.00	0.01±0.00	0.01±0.00	0.01±0.00
MNI	1.13±0.11	1.07±0.15	1.33±0.13	1.41±0.15	1.01±0.13
MNV	1.57±0.11	1.46±0.19	1.38±0.17	1.91±0.17	1.48±0.17
MSI	0.26±0.03	0.66±0.36	0.24±0.05	0.25±0.05	0.26±0.04
MSV	0.36±0.04	0.34±0.06	0.30±0.04	0.40±0.06	0.29±0.04
VDI	1.73±0.13	1.30±0.15	1.53±0.10	1.65±0.15	1.39±0.16
VDV	3.36±0.17	3.03±0.40	3.38±0.16	2.61±0.15	2.89±0.31
VGI	5.00±0.26	4.36±0.43	4.97±0.23	4.90±0.27	4.87±0.50
VGV	6.72±0.47	5.74±0.50	7.03±0.45	5.66±0.28	7.21±0.24
VNI	7.99±0.37	9.80±0.79	8.52±0.61	8.44±0.56	7.66±0.24
VNV	17.60±0.51	18.13±0.60	16.97±1.25	18.27±0.38	19.09±0.50
VSI	6.83±0.40	7.98±0.44	8.07±0.87	7.78±0.38	8.24±0.64
VSV	25.67±1.19	23.64±1.36	27.29±0.80	24.85±0.85	25.91±1.17
