# Supplementary material for: Quantitative Analysis of Focused A-To-I RNA Editing Sites by Ultra-High-Throughput Sequencing in Psychiatric Disorders
Source: PLoS One. 2012 Aug 17;7(8):e43227. doi: 10.1371/journal.pone.0043227 (PMC3422315; doi:10.1371/journal.pone.0043227)
Supplement: Table S10 — A-to-I RNA editing frequency (%) of 29 editing sites from 19 genes in normal pH (pH >6.1) and low pH (pH <6.1) samples. RNA editing frequency is presented as mean, expressed as a percentage of the total population of transcripts, ± SEM. Data were analyzed by t-test with Benjamini–Hochberg correction for multiple comparisons using a P value of 0.05 as criterion of statistical significance. The significant differences between the control group and other groups are shown by asterisks (*p<0.05; **p<0.01). (XLSX) [file pone.0043227.s013.xlsx]

## Sheet: Sheet1
Table S10. A-to-I RNA editing frequency (%) of 29 editing sites from 19 genes in normal pH (pH >6.1) and low pH (pH <6.1) samples.
Gene name	Site	Genomic position	Normal pH (n=8)	Low pH (n=8)
AZIN1	S/G	chr8:103910812	4.94±0.46	8.83±2.24
CCNI	R/G	chr4:78198704	22.20±1.24	26.66±5.00
CCNI	K/R	chr4:78196188	4.53±0.23	6.64±2.45
CRB2	T/A	chr9:125172441	2.33±0.17	2.04±0.40
CYFIP2	K/E	chr5:156669386	75.89±1.22	45.72±6.56**
CYFIP2	K/R	chr5:156669387	1.31±0.06	0.91±0.13
FLNA	Q/R	chrX:153233144	33.47±5.70	28.69±5.04
FLNB	Q/R	chr3:58116841	2.85±0.39	2.30±0.35
GRBRA3	I/M	chrX:151108975	78.59±2.89	69.14±4.51
GLI1	R/G	chr12:56150891	73.64±2.73	77.84±5.11
GRIA2	Q/R	chr4:158477325	99.73±0.03	98.28±0.57
GRIA2	Q/Q	chr4:158477329	16.69±1.08	13.50±1.39
GRIA2	R/G	chr4:158500744	61.05±3.42	34.19±6.88*
GRIA3	R/G	chrX:122426643	96.39±0.28	83.69±3.13*
GRIA4	R/G	chr11:105309904	3.63±0.30	2.34±0.60
GRIK1	Q/R	chr21:29875621	61.39±1.91	54.65±2.92
GRIK2	I/V	chr6:102444382	57.04±2.96	46.82±2.73
GRIK2	Y/C	chr6:102444395	81.55±1.84	59.36±3.36**
GIRK2	Q/R	chr6:102479281	81.80±0.55	71.75±2.54*
5HT2C	A(I/V)	chrX:113988938	70.72±2.26	61.02±3.31
5HT2C	B(I/M)	chrX:113988940	43.24±2.67	37.85±3.77
5HT2C	E(N/D)	chrX:113988944	17.20±1.05	10.01±2.83
5HT2C	C(N/S)	chrX:113988945	47.53±2.23	46.50±2.99
5HT2C	D(I/V)	chrX:113988950	60.59±1.52	54.11±2.21
IGFBP7	K/R	chr4:57670991	53.61±3.03	52.52±3.01
KCNA1	I/V	chr12:4892003	15.06±1.50	12.76±1.75
KCNMA1	S/G	chr10:79067304	23.20±0.80	15.96±2.24*
TRO	S/G	chrX:54972292	13.32±1.13	9.35±1.68
TTLL3	K/R	chr3:9851560	5.35±0.32	3.18±0.62
