# Supplementary material for: Quantitative Analysis of Focused A-To-I RNA Editing Sites by Ultra-High-Throughput Sequencing in Psychiatric Disorders
Source: PLoS One. 2012 Aug 17;7(8):e43227. doi: 10.1371/journal.pone.0043227 (PMC3422315; doi:10.1371/journal.pone.0043227)
Supplement: Table S11 — The primers used in the study. All primers are in the 5′-to-3′ direction from left to right. One “barcode” (CAGCTA) was used to illustrate this set of primers. See Table S11 for all “barcodes” used in the study. (XLSX) [file pone.0043227.s014.xlsx]

## Sheet: Sheet1
Table S11. The primers used in the study.
	Gene Name	Genomic Position	Left Adaptor	Barcode	Left Primer (gene specific)	Forward Primer	Right Adaptor	Right Primer (gene specific)	Reverse Primer
1	ABLIM3	chr5:148576724	AATGATACGGCGACCACCGAGATCTACACTACACTCTTTCCCTACACGACGCTCTTCCGATCT	CAGCTA	AGAGTCTTGGAGGCAGGAGGG	AATGATACGGCGACCACCGAGATCTACACTACACTCTTTCCCTACACGACGCTCTTCCGATCTCAGCTAAGAGTCTTGGAGGCAGGAGGG	CAAGCAGAAGACGGCATACGAGAT	GCTTTAACTTCTTCTCTGCCCGG	CAAGCAGAAGACGGCATACGAGATGCTTTAACTTCTTCTCTGCCCGG
2	ABLIM3	chr5:148,576,725	AATGATACGGCGACCACCGAGATCTACACTACACTCTTTCCCTACACGACGCTCTTCCGATCT	CAGCTA	AGAGTCTTGGAGGCAGGAGGG	AATGATACGGCGACCACCGAGATCTACACTACACTCTTTCCCTACACGACGCTCTTCCGATCTCAGCTAAGAGTCTTGGAGGCAGGAGGG	CAAGCAGAAGACGGCATACGAGAT	GCTTTAACTTCTTCTCTGCCCGG	CAAGCAGAAGACGGCATACGAGATGCTTTAACTTCTTCTCTGCCCGG
3	ABLIM3	chr5:148,576,728	AATGATACGGCGACCACCGAGATCTACACTACACTCTTTCCCTACACGACGCTCTTCCGATCT	CAGCTA	AGAGTCTTGGAGGCAGGAGGG	AATGATACGGCGACCACCGAGATCTACACTACACTCTTTCCCTACACGACGCTCTTCCGATCTCAGCTAAGAGTCTTGGAGGCAGGAGGG	CAAGCAGAAGACGGCATACGAGAT	GCTTTAACTTCTTCTCTGCCCGG	CAAGCAGAAGACGGCATACGAGATGCTTTAACTTCTTCTCTGCCCGG
4	ABLIM3	chr5:148570502	AATGATACGGCGACCACCGAGATCTACACTACACTCTTTCCCTACACGACGCTCTTCCGATCT	CAGCTA	GCAAGGATGGTGTTCCATACTGTG	AATGATACGGCGACCACCGAGATCTACACTACACTCTTTCCCTACACGACGCTCTTCCGATCTCAGCTAGCAAGGATGGTGTTCCATACTGTG	CAAGCAGAAGACGGCATACGAGAT	GTGAACATCTGGTGGCAGCG	CAAGCAGAAGACGGCATACGAGATGTGAACATCTGGTGGCAGCG
5	ACACB	chr12:108149571	AATGATACGGCGACCACCGAGATCTACACTACACTCTTTCCCTACACGACGCTCTTCCGATCT	CAGCTA	CCTTGGAGGTTTACGTGCGG	AATGATACGGCGACCACCGAGATCTACACTACACTCTTTCCCTACACGACGCTCTTCCGATCTCAGCTACCTTGGAGGTTTACGTGCGG	CAAGCAGAAGACGGCATACGAGAT	TCAGGGTTGGTGATGCTGATGG	CAAGCAGAAGACGGCATACGAGATTCAGGGTTGGTGATGCTGATGG
6	AEBP1	chr7:44120144	AATGATACGGCGACCACCGAGATCTACACTACACTCTTTCCCTACACGACGCTCTTCCGATCT	CAGCTA	CATACCGCCAACCACCGCTG	AATGATACGGCGACCACCGAGATCTACACTACACTCTTTCCCTACACGACGCTCTTCCGATCTCAGCTACATACCGCCAACCACCGCTG	CAAGCAGAAGACGGCATACGAGAT	GGGTTCCAGCTGGGTCTCAAAC	CAAGCAGAAGACGGCATACGAGATGGGTTCCAGCTGGGTCTCAAAC
7	AKAP2	chr9:111940278	AATGATACGGCGACCACCGAGATCTACACTACACTCTTTCCCTACACGACGCTCTTCCGATCT	CAGCTA	GTATTACCAAAGATTCTGCCTGCTG	AATGATACGGCGACCACCGAGATCTACACTACACTCTTTCCCTACACGACGCTCTTCCGATCTCAGCTAGTATTACCAAAGATTCTGCCTGCTG	CAAGCAGAAGACGGCATACGAGAT	TCAGCTCAGCTGCCTCCGAGTAC	CAAGCAGAAGACGGCATACGAGATTCAGCTCAGCTGCCTCCGAGTAC
8	AP4M1	chr7:99541970	AATGATACGGCGACCACCGAGATCTACACTACACTCTTTCCCTACACGACGCTCTTCCGATCT	CAGCTA	AGGGGTGGTCAGCCTGTCTC	AATGATACGGCGACCACCGAGATCTACACTACACTCTTTCCCTACACGACGCTCTTCCGATCTCAGCTAAGGGGTGGTCAGCCTGTCTC	CAAGCAGAAGACGGCATACGAGAT	CATCTGGAAAAGGCCTGAGAGTTG	CAAGCAGAAGACGGCATACGAGATCATCTGGAAAAGGCCTGAGAGTTG
9	APOH	chr17:61652615	AATGATACGGCGACCACCGAGATCTACACTACACTCTTTCCCTACACGACGCTCTTCCGATCT	CAGCTA	ATCCCAACACGATCAGTTTTTCTTG	AATGATACGGCGACCACCGAGATCTACACTACACTCTTTCCCTACACGACGCTCTTCCGATCTCAGCTAATCCCAACACGATCAGTTTTTCTTG	CAAGCAGAAGACGGCATACGAGAT	AACACGAAGTGTTGCAAACGTAGG	CAAGCAGAAGACGGCATACGAGATAACACGAAGTGTTGCAAACGTAGG
10	APP	chr21:26175853	AATGATACGGCGACCACCGAGATCTACACTACACTCTTTCCCTACACGACGCTCTTCCGATCT	CAGCTA	CAAGTTCTTTGAGCAGATGCAGAAC	AATGATACGGCGACCACCGAGATCTACACTACACTCTTTCCCTACACGACGCTCTTCCGATCTCAGCTACAAGTTCTTTGAGCAGATGCAGAAC	CAAGCAGAAGACGGCATACGAGAT	CAGCTGTCAAAAGGCGATAATGAG	CAAGCAGAAGACGGCATACGAGATCAGCTGTCAAAAGGCGATAATGAG
11	ATAD2	chr8:124428824	AATGATACGGCGACCACCGAGATCTACACTACACTCTTTCCCTACACGACGCTCTTCCGATCT	CAGCTA	GAAGAGCTAGCAGAAAACTGTGTTGG	AATGATACGGCGACCACCGAGATCTACACTACACTCTTTCCCTACACGACGCTCTTCCGATCTCAGCTAGAAGAGCTAGCAGAAAACTGTGTTGG	CAAGCAGAAGACGGCATACGAGAT	GAAGAGAGATCCAACTGCAGTTTCTC	CAAGCAGAAGACGGCATACGAGATGAAGAGAGATCCAACTGCAGTTTCTC
12	ATXN7	chr3:63942940	AATGATACGGCGACCACCGAGATCTACACTACACTCTTTCCCTACACGACGCTCTTCCGATCT	CAGCTA	CCCTCTGTGAAAGTGGAAAAGATTC	AATGATACGGCGACCACCGAGATCTACACTACACTCTTTCCCTACACGACGCTCTTCCGATCTCAGCTACCCTCTGTGAAAGTGGAAAAGATTC	CAAGCAGAAGACGGCATACGAGAT	TTCAGAATCTGTCCAGGTGAAGGC	CAAGCAGAAGACGGCATACGAGATTTCAGAATCTGTCCAGGTGAAGGC
13	AZIN1	chr8:103910812	AATGATACGGCGACCACCGAGATCTACACTACACTCTTTCCCTACACGACGCTCTTCCGATCT	CAGCTA	GTCCATCCTGTGATGAGCTTGATC	AATGATACGGCGACCACCGAGATCTACACTACACTCTTTCCCTACACGACGCTCTTCCGATCTCAGCTAGTCCATCCTGTGATGAGCTTGATC	CAAGCAGAAGACGGCATACGAGAT	CATGTAATAAATGGCTGGCCTCTG	CAAGCAGAAGACGGCATACGAGATCATGTAATAAATGGCTGGCCTCTG
14	BIN1	chr2:127524516	AATGATACGGCGACCACCGAGATCTACACTACACTCTTTCCCTACACGACGCTCTTCCGATCT	CAGCTA	TGACACAGACGAGCTGCAGCTC	AATGATACGGCGACCACCGAGATCTACACTACACTCTTTCCCTACACGACGCTCTTCCGATCTCAGCTATGACACAGACGAGCTGCAGCTC	CAAGCAGAAGACGGCATACGAGAT	TTTTCGGGAGGAGGTGTTCTTC	CAAGCAGAAGACGGCATACGAGATTTTTCGGGAGGAGGTGTTCTTC
15	BLCAP	chr20:35580977	AATGATACGGCGACCACCGAGATCTACACTACACTCTTTCCCTACACGACGCTCTTCCGATCT	CAGCTA	CCTGCCCGGCAGAGATCATG	AATGATACGGCGACCACCGAGATCTACACTACACTCTTTCCCTACACGACGCTCTTCCGATCTCAGCTACCTGCCCGGCAGAGATCATG	CAAGCAGAAGACGGCATACGAGAT	TAAGGAACAGGGCTGCCAGG	CAAGCAGAAGACGGCATACGAGATTAAGGAACAGGGCTGCCAGG
16	BLCAP	chr20:35580986	AATGATACGGCGACCACCGAGATCTACACTACACTCTTTCCCTACACGACGCTCTTCCGATCT	CAGCTA	CCTGCCCGGCAGAGATCATG	AATGATACGGCGACCACCGAGATCTACACTACACTCTTTCCCTACACGACGCTCTTCCGATCTCAGCTACCTGCCCGGCAGAGATCATG	CAAGCAGAAGACGGCATACGAGAT	TAAGGAACAGGGCTGCCAGG	CAAGCAGAAGACGGCATACGAGATTAAGGAACAGGGCTGCCAGG
17	BLCAP	chr20:35580947	AATGATACGGCGACCACCGAGATCTACACTACACTCTTTCCCTACACGACGCTCTTCCGATCT	CAGCTA	CCTGCCCGGCAGAGATCATG	AATGATACGGCGACCACCGAGATCTACACTACACTCTTTCCCTACACGACGCTCTTCCGATCTCAGCTACCTGCCCGGCAGAGATCATG	CAAGCAGAAGACGGCATACGAGAT	TAAGGAACAGGGCTGCCAGG	CAAGCAGAAGACGGCATACGAGATTAAGGAACAGGGCTGCCAGG
18	C1orf175	chr1:54917054	AATGATACGGCGACCACCGAGATCTACACTACACTCTTTCCCTACACGACGCTCTTCCGATCT	CAGCTA	CCAACAAAAAGGAGCTATATGAGAGC	AATGATACGGCGACCACCGAGATCTACACTACACTCTTTCCCTACACGACGCTCTTCCGATCTCAGCTACCAACAAAAAGGAGCTATATGAGAGC	CAAGCAGAAGACGGCATACGAGAT	AGTCCTTCCCTGGAGCCTCTGAG	CAAGCAGAAGACGGCATACGAGATAGTCCTTCCCTGGAGCCTCTGAG
19	C1ORF55	chr1:224246757	AATGATACGGCGACCACCGAGATCTACACTACACTCTTTCCCTACACGACGCTCTTCCGATCT	CAGCTA	GACTACCAGCAGCAGTGCCATG	AATGATACGGCGACCACCGAGATCTACACTACACTCTTTCCCTACACGACGCTCTTCCGATCTCAGCTAGACTACCAGCAGCAGTGCCATG	CAAGCAGAAGACGGCATACGAGAT	CACTGGCTCCTCTGTCTGTTTGAG	CAAGCAGAAGACGGCATACGAGATCACTGGCTCCTCTGTCTGTTTGAG
20	C2CD2	chr21:42192470	AATGATACGGCGACCACCGAGATCTACACTACACTCTTTCCCTACACGACGCTCTTCCGATCT	CAGCTA	CCTCTGTGGACAGCACCCACC	AATGATACGGCGACCACCGAGATCTACACTACACTCTTTCCCTACACGACGCTCTTCCGATCTCAGCTACCTCTGTGGACAGCACCCACC	CAAGCAGAAGACGGCATACGAGAT	CCTGTGGCTCCTTCTCCAAGTC	CAAGCAGAAGACGGCATACGAGATCCTGTGGCTCCTTCTCCAAGTC
21	CADPS	chr3:62398847	AATGATACGGCGACCACCGAGATCTACACTACACTCTTTCCCTACACGACGCTCTTCCGATCT	CAGCTA	TACGTCTTGCTGAACTAGTCATTGAAG	AATGATACGGCGACCACCGAGATCTACACTACACTCTTTCCCTACACGACGCTCTTCCGATCTCAGCTATACGTCTTGCTGAACTAGTCATTGAAG	CAAGCAGAAGACGGCATACGAGAT	AAGGCTGCATCCATGTCTACTGC	CAAGCAGAAGACGGCATACGAGATAAGGCTGCATCCATGTCTACTGC
22	CAMKK2	chr12:120175563	AATGATACGGCGACCACCGAGATCTACACTACACTCTTTCCCTACACGACGCTCTTCCGATCT	CAGCTA	GATCGCTGACTTTGGTGTGAGC	AATGATACGGCGACCACCGAGATCTACACTACACTCTTTCCCTACACGACGCTCTTCCGATCTCAGCTAGATCGCTGACTTTGGTGTGAGC	CAAGCAGAAGACGGCATACGAGAT	GGTCTCAGAGAGCGACTCGGG	CAAGCAGAAGACGGCATACGAGATGGTCTCAGAGAGCGACTCGGG
23	CCNI	chr4:78198704	AATGATACGGCGACCACCGAGATCTACACTACACTCTTTCCCTACACGACGCTCTTCCGATCT	CAGCTA	TTGCTCTGGCTAGCAGTCTTTTGG	AATGATACGGCGACCACCGAGATCTACACTACACTCTTTCCCTACACGACGCTCTTCCGATCTCAGCTATTGCTCTGGCTAGCAGTCTTTTGG	CAAGCAGAAGACGGCATACGAGAT	GAACATCCACAGAAACTGTCTCTTGCC	CAAGCAGAAGACGGCATACGAGATGAACATCCACAGAAACTGTCTCTTGCC
24	CCNI (edit 2)	chr4:78196188	AATGATACGGCGACCACCGAGATCTACACTACACTCTTTCCCTACACGACGCTCTTCCGATCT	CAGCTA	ATTTTGAGAATGGAGAGAATTATTCTGG	AATGATACGGCGACCACCGAGATCTACACTACACTCTTTCCCTACACGACGCTCTTCCGATCTCAGCTAATTTTGAGAATGGAGAGAATTATTCTGG	CAAGCAGAAGACGGCATACGAGAT	CTGCCAAATGTTGAGATGGGCTC	CAAGCAGAAGACGGCATACGAGATCTGCCAAATGTTGAGATGGGCTC
25	CFH	chr1:194973392	AATGATACGGCGACCACCGAGATCTACACTACACTCTTTCCCTACACGACGCTCTTCCGATCT	CAGCTA	CAACATGCTACATGGGAAAATGG	AATGATACGGCGACCACCGAGATCTACACTACACTCTTTCCCTACACGACGCTCTTCCGATCTCAGCTACAACATGCTACATGGGAAAATGG	CAAGCAGAAGACGGCATACGAGAT	GGCCCATCAATTCCAAAACCTTC	CAAGCAGAAGACGGCATACGAGATGGCCCATCAATTCCAAAACCTTC
26	CLCN3	chr4:170875541	AATGATACGGCGACCACCGAGATCTACACTACACTCTTTCCCTACACGACGCTCTTCCGATCT	CAGCTA	GGGATTGTCTTGGGGATCATCAC	AATGATACGGCGACCACCGAGATCTACACTACACTCTTTCCCTACACGACGCTCTTCCGATCTCAGCTAGGGATTGTCTTGGGGATCATCAC	CAAGCAGAAGACGGCATACGAGAT	CATTATTGAAGCGGGGTCTTGG	CAAGCAGAAGACGGCATACGAGATCATTATTGAAGCGGGGTCTTGG
27	CLCN3	chr4:170877780	AATGATACGGCGACCACCGAGATCTACACTACACTCTTTCCCTACACGACGCTCTTCCGATCT	CAGCTA	GGAAGAGGAAGTTTATTTGTTGAATAGC	AATGATACGGCGACCACCGAGATCTACACTACACTCTTTCCCTACACGACGCTCTTCCGATCTCAGCTAGGAAGAGGAAGTTTATTTGTTGAATAGC	CAAGCAGAAGACGGCATACGAGAT	TCCCCAAACAACTCCTCCATTCC	CAAGCAGAAGACGGCATACGAGATTCCCCAAACAACTCCTCCATTCC
28	CRB2	chr9:125172441	AATGATACGGCGACCACCGAGATCTACACTACACTCTTTCCCTACACGACGCTCTTCCGATCT	CAGCTA	TTACGTCTGCCACTGCCCACC	AATGATACGGCGACCACCGAGATCTACACTACACTCTTTCCCTACACGACGCTCTTCCGATCTCAGCTATTACGTCTGCCACTGCCCACC	CAAGCAGAAGACGGCATACGAGAT	TTCCTTGGTGTCATTGCGAGTG	CAAGCAGAAGACGGCATACGAGATTTCCTTGGTGTCATTGCGAGTG
29	CSE1L	chr20:47144762	AATGATACGGCGACCACCGAGATCTACACTACACTCTTTCCCTACACGACGCTCTTCCGATCT	CAGCTA	CCTGATGAGGAACATTTTATTGACATAG	AATGATACGGCGACCACCGAGATCTACACTACACTCTTTCCCTACACGACGCTCTTCCGATCTCAGCTACCTGATGAGGAACATTTTATTGACATAG	CAAGCAGAAGACGGCATACGAGAT	CGGTAGACAACTTGTGAAGTGACTGTG	CAAGCAGAAGACGGCATACGAGATCGGTAGACAACTTGTGAAGTGACTGTG
30	CYFIP2	chr5:156669386	AATGATACGGCGACCACCGAGATCTACACTACACTCTTTCCCTACACGACGCTCTTCCGATCT	CAGCTA	CATGCAGATAGAGCTGGCCAGATAC	AATGATACGGCGACCACCGAGATCTACACTACACTCTTTCCCTACACGACGCTCTTCCGATCTCAGCTACATGCAGATAGAGCTGGCCAGATAC	CAAGCAGAAGACGGCATACGAGAT	ACTGTTGCTGTAGCGAGCGAG	CAAGCAGAAGACGGCATACGAGATACTGTTGCTGTAGCGAGCGAG
31	CYFIP2	chr5:156669387	AATGATACGGCGACCACCGAGATCTACACTACACTCTTTCCCTACACGACGCTCTTCCGATCT	CAGCTA	CATGCAGATAGAGCTGGCCAGATAC	AATGATACGGCGACCACCGAGATCTACACTACACTCTTTCCCTACACGACGCTCTTCCGATCTCAGCTACATGCAGATAGAGCTGGCCAGATAC	CAAGCAGAAGACGGCATACGAGAT	ACTGTTGCTGTAGCGAGCGAG	CAAGCAGAAGACGGCATACGAGATACTGTTGCTGTAGCGAGCGAG
32	DNTTIP1	chr20:43872950	AATGATACGGCGACCACCGAGATCTACACTACACTCTTTCCCTACACGACGCTCTTCCGATCT	CAGCTA	ATGGCCTACCTCCTCATCGAGG	AATGATACGGCGACCACCGAGATCTACACTACACTCTTTCCCTACACGACGCTCTTCCGATCTCAGCTAATGGCCTACCTCCTCATCGAGG	CAAGCAGAAGACGGCATACGAGAT	CTCATCTTCTCCACCATCCAGGAG	CAAGCAGAAGACGGCATACGAGATCTCATCTTCTCCACCATCCAGGAG
33	DYNC1H1	chr14:101585885	AATGATACGGCGACCACCGAGATCTACACTACACTCTTTCCCTACACGACGCTCTTCCGATCT	CAGCTA	AGTATGTGGCCCAGGCCAAC	AATGATACGGCGACCACCGAGATCTACACTACACTCTTTCCCTACACGACGCTCTTCCGATCTCAGCTAAGTATGTGGCCCAGGCCAAC	CAAGCAGAAGACGGCATACGAGAT	TTGGACAGTGACAGCTTGTTGTTG	CAAGCAGAAGACGGCATACGAGATTTGGACAGTGACAGCTTGTTGTTG
34	EGFR	chr7:55189288	AATGATACGGCGACCACCGAGATCTACACTACACTCTTTCCCTACACGACGCTCTTCCGATCT	CAGCTA	CCACCACGTACCAGATGGATGTG	AATGATACGGCGACCACCGAGATCTACACTACACTCTTTCCCTACACGACGCTCTTCCGATCTCAGCTACCACCACGTACCAGATGGATGTG	CAAGCAGAAGACGGCATACGAGAT	CGTCTTCCTCCATCTCATAGCTGTC	CAAGCAGAAGACGGCATACGAGATCGTCTTCCTCCATCTCATAGCTGTC
35	FASN	chr17:77634453	AATGATACGGCGACCACCGAGATCTACACTACACTCTTTCCCTACACGACGCTCTTCCGATCT	CAGCTA	CATCCGGGATGGGGTGGTAC	AATGATACGGCGACCACCGAGATCTACACTACACTCTTTCCCTACACGACGCTCTTCCGATCTCAGCTACATCCGGGATGGGGTGGTAC	CAAGCAGAAGACGGCATACGAGAT	AAGGTCTTGGAGATGGCCGAC	CAAGCAGAAGACGGCATACGAGATAAGGTCTTGGAGATGGCCGAC
36	FIS1	chr7:100674049	AATGATACGGCGACCACCGAGATCTACACTACACTCTTTCCCTACACGACGCTCTTCCGATCT	CAGCTA	TTTGAGTACGCCTGGTGCCTG	AATGATACGGCGACCACCGAGATCTACACTACACTCTTTCCCTACACGACGCTCTTCCGATCTCAGCTATTTGAGTACGCCTGGTGCCTG	CAAGCAGAAGACGGCATACGAGAT	TCTCGTATTCCTTGAGCCGGTAG	CAAGCAGAAGACGGCATACGAGATTCTCGTATTCCTTGAGCCGGTAG
37	FLNA	chrX:153233144	AATGATACGGCGACCACCGAGATCTACACTACACTCTTTCCCTACACGACGCTCTTCCGATCT	CAGCTA	CGCCTCACTGTTTCTAGCCTTC	AATGATACGGCGACCACCGAGATCTACACTACACTCTTTCCCTACACGACGCTCTTCCGATCTCAGCTACGCCTCACTGTTTCTAGCCTTC	CAAGCAGAAGACGGCATACGAGAT	GGTCAATTTCTGTGACATAGCACTC	CAAGCAGAAGACGGCATACGAGATGGTCAATTTCTGTGACATAGCACTC
38	FLNB	chr3:58116841	AATGATACGGCGACCACCGAGATCTACACTACACTCTTTCCCTACACGACGCTCTTCCGATCT	CAGCTA	CGCCTCACTGTTATGAGCCTTC	AATGATACGGCGACCACCGAGATCTACACTACACTCTTTCCCTACACGACGCTCTTCCGATCTCAGCTACGCCTCACTGTTATGAGCCTTC	CAAGCAGAAGACGGCATACGAGAT	TATCTGGCTCCAGCTCAGACAC	CAAGCAGAAGACGGCATACGAGATTATCTGGCTCCAGCTCAGACAC
39	FRMD3	chr9:85116652	AATGATACGGCGACCACCGAGATCTACACTACACTCTTTCCCTACACGACGCTCTTCCGATCT	CAGCTA	GCTGCAGGCTTTGTGGTCTTTC	AATGATACGGCGACCACCGAGATCTACACTACACTCTTTCCCTACACGACGCTCTTCCGATCTCAGCTAGCTGCAGGCTTTGTGGTCTTTC	CAAGCAGAAGACGGCATACGAGAT	AGGCAGCTGGTGTTGAAGTATGG	CAAGCAGAAGACGGCATACGAGATAGGCAGCTGGTGTTGAAGTATGG
40	G6PC3	chr17:39508612	AATGATACGGCGACCACCGAGATCTACACTACACTCTTTCCCTACACGACGCTCTTCCGATCT	CAGCTA	TTCAAGTGGTGTGAGCGGCC	AATGATACGGCGACCACCGAGATCTACACTACACTCTTTCCCTACACGACGCTCTTCCGATCTCAGCTATTCAAGTGGTGTGAGCGGCC	CAAGCAGAAGACGGCATACGAGAT	CTATCTTCTGGCCATTTCCCAGC	CAAGCAGAAGACGGCATACGAGATCTATCTTCTGGCCATTTCCCAGC
41	GABRA3	chrX:151108975	AATGATACGGCGACCACCGAGATCTACACTACACTCTTTCCCTACACGACGCTCTTCCGATCT	CAGCTA	CATATGCGACGGCCATGGAC	AATGATACGGCGACCACCGAGATCTACACTACACTCTTTCCCTACACGACGCTCTTCCGATCTCAGCTACATATGCGACGGCCATGGAC	CAAGCAGAAGACGGCATACGAGAT	GCTGGTGTTTTCTTCTTCATCTCCAG	CAAGCAGAAGACGGCATACGAGATGCTGGTGTTTTCTTCTTCATCTCCAG
42	GALNTL4	chr11:11249391	AATGATACGGCGACCACCGAGATCTACACTACACTCTTTCCCTACACGACGCTCTTCCGATCT	CAGCTA	GAGGACCCATCCAGAACCGC	AATGATACGGCGACCACCGAGATCTACACTACACTCTTTCCCTACACGACGCTCTTCCGATCTCAGCTAGAGGACCCATCCAGAACCGC	CAAGCAGAAGACGGCATACGAGAT	CAAAGAGGCAGCCGGAAGTG	CAAGCAGAAGACGGCATACGAGATCAAAGAGGCAGCCGGAAGTG
43	GLI1	chr12:56150891	AATGATACGGCGACCACCGAGATCTACACTACACTCTTTCCCTACACGACGCTCTTCCGATCT	CAGCTA	TGAGAATGCTGCCATGGATGC	AATGATACGGCGACCACCGAGATCTACACTACACTCTTTCCCTACACGACGCTCTTCCGATCTCAGCTATGAGAATGCTGCCATGGATGC	CAAGCAGAAGACGGCATACGAGAT	CCTCGCTCCATAAGGCTCAGC	CAAGCAGAAGACGGCATACGAGATCCTCGCTCCATAAGGCTCAGC
44	GPBP1L1	chr1:45892836	AATGATACGGCGACCACCGAGATCTACACTACACTCTTTCCCTACACGACGCTCTTCCGATCT	CAGCTA	GGAGATTAGGGAAGAAAAGAAAGAAGAC	AATGATACGGCGACCACCGAGATCTACACTACACTCTTTCCCTACACGACGCTCTTCCGATCTCAGCTAGGAGATTAGGGAAGAAAAGAAAGAAGAC	CAAGCAGAAGACGGCATACGAGAT	GCTTGGCACTAGGCGGGTTTTC	CAAGCAGAAGACGGCATACGAGATGCTTGGCACTAGGCGGGTTTTC
45	GRIA2	chr4:158477329	AATGATACGGCGACCACCGAGATCTACACTACACTCTTTCCCTACACGACGCTCTTCCGATCT	CAGCTA	TCTGGTTTTCCTTGGGTGCC	AATGATACGGCGACCACCGAGATCTACACTACACTCTTTCCCTACACGACGCTCTTCCGATCTCAGCTATCTGGTTTTCCTTGGGTGCC	CAAGCAGAAGACGGCATACGAGAT	ACCATCCTCTCTACAGTCAGGAAGGC	CAAGCAGAAGACGGCATACGAGATACCATCCTCTCTACAGTCAGGAAGGC
46	GRIA2	chr4:158477325	AATGATACGGCGACCACCGAGATCTACACTACACTCTTTCCCTACACGACGCTCTTCCGATCT	CAGCTA	TCTGGTTTTCCTTGGGTGCC	AATGATACGGCGACCACCGAGATCTACACTACACTCTTTCCCTACACGACGCTCTTCCGATCTCAGCTATCTGGTTTTCCTTGGGTGCC	CAAGCAGAAGACGGCATACGAGAT	CACTTTCGATGGGAGACACCATC	CAAGCAGAAGACGGCATACGAGATCACTTTCGATGGGAGACACCATC
47	GRIA2	chr4:158500744	AATGATACGGCGACCACCGAGATCTACACTACACTCTTTCCCTACACGACGCTCTTCCGATCT	CAGCTA	GCATCGCAACACCTAAAGGATCC	AATGATACGGCGACCACCGAGATCTACACTACACTCTTTCCCTACACGACGCTCTTCCGATCTCAGCTAGCATCGCAACACCTAAAGGATCC	CAAGCAGAAGACGGCATACGAGAT	GACTGAGGGCACTGGTCTTTTCC	CAAGCAGAAGACGGCATACGAGATGACTGAGGGCACTGGTCTTTTCC
48	GRIA3	chrX:122426643	AATGATACGGCGACCACCGAGATCTACACTACACTCTTTCCCTACACGACGCTCTTCCGATCT	CAGCTA	GCAACCCCTAAAGGCTCAGC	AATGATACGGCGACCACCGAGATCTACACTACACTCTTTCCCTACACGACGCTCTTCCGATCTCAGCTAGCAACCCCTAAAGGCTCAGC	CAAGCAGAAGACGGCATACGAGAT	TCAGAGCGCTGGTCTTGTCCTTAC	CAAGCAGAAGACGGCATACGAGATTCAGAGCGCTGGTCTTGTCCTTAC
49	GRIA4	chr11:105309904	AATGATACGGCGACCACCGAGATCTACACTACACTCTTTCCCTACACGACGCTCTTCCGATCT	CAGCTA	AGTAGCAACGCCCAAGGGTTC	AATGATACGGCGACCACCGAGATCTACACTACACTCTTTCCCTACACGACGCTCTTCCGATCTCAGCTAAGTAGCAACGCCCAAGGGTTC	CAAGCAGAAGACGGCATACGAGAT	CAAGGCACTCGTCTTGTCCTTG	CAAGCAGAAGACGGCATACGAGATCAAGGCACTCGTCTTGTCCTTG
50	GRIK1	chr21:29875621	AATGATACGGCGACCACCGAGATCTACACTACACTCTTTCCCTACACGACGCTCTTCCGATCT	CAGCTA	GTTTGGAGTTGGAGCTCTCATGC	AATGATACGGCGACCACCGAGATCTACACTACACTCTTTCCCTACACGACGCTCTTCCGATCTCAGCTAGTTTGGAGTTGGAGCTCTCATGC	CAAGCAGAAGACGGCATACGAGAT	GGATTCCATTCTCTCTACTGTCAAGAAG	CAAGCAGAAGACGGCATACGAGATGGATTCCATTCTCTCTACTGTCAAGAAG
51	GRIK2	chr6:102,444,382	AATGATACGGCGACCACCGAGATCTACACTACACTCTTTCCCTACACGACGCTCTTCCGATCT	CAGCTA	GTTTGGAGTTGGAGCTCTCATGC	AATGATACGGCGACCACCGAGATCTACACTACACTCTTTCCCTACACGACGCTCTTCCGATCTCAGCTAGTTTGGAGTTGGAGCTCTCATGC	CAAGCAGAAGACGGCATACGAGAT	GGATTCCATTCTCTCTACTGTCAAGAAG	CAAGCAGAAGACGGCATACGAGATGGATTCCATTCTCTCTACTGTCAAGAAG
52	GRIK2	chr6:102,444,395	AATGATACGGCGACCACCGAGATCTACACTACACTCTTTCCCTACACGACGCTCTTCCGATCT	CAGCTA	GTTTGGAGTTGGAGCTCTCATGC	AATGATACGGCGACCACCGAGATCTACACTACACTCTTTCCCTACACGACGCTCTTCCGATCTCAGCTAGTTTGGAGTTGGAGCTCTCATGC	CAAGCAGAAGACGGCATACGAGAT	GGATTCCATTCTCTCTACTGTCAAGAAG	CAAGCAGAAGACGGCATACGAGATGGATTCCATTCTCTCTACTGTCAAGAAG
53	GRIK2	chr6:102,479,281	AATGATACGGCGACCACCGAGATCTACACTACACTCTTTCCCTACACGACGCTCTTCCGATCT	CAGCTA	CCTCTCTCCCCTGATATCTGGATG	AATGATACGGCGACCACCGAGATCTACACTACACTCTTTCCCTACACGACGCTCTTCCGATCTCAGCTACCTCTCTCCCCTGATATCTGGATG	CAAGCAGAAGACGGCATACGAGAT	CTTTGGGCATGAGCTCAGAACC	CAAGCAGAAGACGGCATACGAGATCTTTGGGCATGAGCTCAGAACC
54	HMCN1	chr1:184316976	AATGATACGGCGACCACCGAGATCTACACTACACTCTTTCCCTACACGACGCTCTTCCGATCT	CAGCTA	GTGTACTCGTGCCGCCAATTATC	AATGATACGGCGACCACCGAGATCTACACTACACTCTTTCCCTACACGACGCTCTTCCGATCTCAGCTAGTGTACTCGTGCCGCCAATTATC	CAAGCAGAAGACGGCATACGAGAT	TCATCTTCTAGCAAGGGCTGTCC	CAAGCAGAAGACGGCATACGAGATTCATCTTCTAGCAAGGGCTGTCC
55	HTR2C	chrX:113,988,938	AATGATACGGCGACCACCGAGATCTACACTACACTCTTTCCCTACACGACGCTCTTCCGATCT	CAGCTA	TCGCTGGATCGGTATGTAGC	AATGATACGGCGACCACCGAGATCTACACTACACTCTTTCCCTACACGACGCTCTTCCGATCTCAGCTATCGCTGGATCGGTATGTAGC	CAAGCAGAAGACGGCATACGAGAT	CGTCCCTCAGTCCAATCACAGG	CAAGCAGAAGACGGCATACGAGATCGTCCCTCAGTCCAATCACAGG
56	HTR2C	chrX:113,988,940	AATGATACGGCGACCACCGAGATCTACACTACACTCTTTCCCTACACGACGCTCTTCCGATCT	CAGCTA	TCGCTGGATCGGTATGTAGC	AATGATACGGCGACCACCGAGATCTACACTACACTCTTTCCCTACACGACGCTCTTCCGATCTCAGCTATCGCTGGATCGGTATGTAGC	CAAGCAGAAGACGGCATACGAGAT	CGTCCCTCAGTCCAATCACAGG	CAAGCAGAAGACGGCATACGAGATCGTCCCTCAGTCCAATCACAGG
57	HTR2C	chrX:113,988,944	AATGATACGGCGACCACCGAGATCTACACTACACTCTTTCCCTACACGACGCTCTTCCGATCT	CAGCTA	TCGCTGGATCGGTATGTAGC	AATGATACGGCGACCACCGAGATCTACACTACACTCTTTCCCTACACGACGCTCTTCCGATCTCAGCTATCGCTGGATCGGTATGTAGC	CAAGCAGAAGACGGCATACGAGAT	CGTCCCTCAGTCCAATCACAGG	CAAGCAGAAGACGGCATACGAGATCGTCCCTCAGTCCAATCACAGG
58	HTR2C	chrX:113,988,945	AATGATACGGCGACCACCGAGATCTACACTACACTCTTTCCCTACACGACGCTCTTCCGATCT	CAGCTA	TCGCTGGATCGGTATGTAGC	AATGATACGGCGACCACCGAGATCTACACTACACTCTTTCCCTACACGACGCTCTTCCGATCTCAGCTATCGCTGGATCGGTATGTAGC	CAAGCAGAAGACGGCATACGAGAT	CGTCCCTCAGTCCAATCACAGG	CAAGCAGAAGACGGCATACGAGATCGTCCCTCAGTCCAATCACAGG
59	HTR2C	chrX:113,988,950	AATGATACGGCGACCACCGAGATCTACACTACACTCTTTCCCTACACGACGCTCTTCCGATCT	CAGCTA	TCGCTGGATCGGTATGTAGC	AATGATACGGCGACCACCGAGATCTACACTACACTCTTTCCCTACACGACGCTCTTCCGATCTCAGCTATCGCTGGATCGGTATGTAGC	CAAGCAGAAGACGGCATACGAGAT	CGTCCCTCAGTCCAATCACAGG	CAAGCAGAAGACGGCATACGAGATCGTCCCTCAGTCCAATCACAGG
60	HTR4	chr5:147843014	AATGATACGGCGACCACCGAGATCTACACTACACTCTTTCCCTACACGACGCTCTTCCGATCT	CAGCTA	TGGTGGCCAGTGGGAGAGTC	AATGATACGGCGACCACCGAGATCTACACTACACTCTTTCCCTACACGACGCTCTTCCGATCTCAGCTATGGTGGCCAGTGGGAGAGTC	CAAGCAGAAGACGGCATACGAGAT	AAAGCCTCAGGTGAAGAGAATACCG	CAAGCAGAAGACGGCATACGAGATAAAGCCTCAGGTGAAGAGAATACCG
61	IGFBP7	chr4:57671043	AATGATACGGCGACCACCGAGATCTACACTACACTCTTTCCCTACACGACGCTCTTCCGATCT	CAGCTA	TGCGGCTGCTGCCCTATGTG	AATGATACGGCGACCACCGAGATCTACACTACACTCTTTCCCTACACGACGCTCTTCCGATCTCAGCTATGCGGCTGCTGCCCTATGTG	CAAGCAGAAGACGGCATACGAGAT	ACACCGGGTAGCGGCTCTTG	CAAGCAGAAGACGGCATACGAGATACACCGGGTAGCGGCTCTTG
62	IGFBP7	chr4:57670991	AATGATACGGCGACCACCGAGATCTACACTACACTCTTTCCCTACACGACGCTCTTCCGATCT	CAGCTA	TGAAGAGCCGCAAGAGGCGG	AATGATACGGCGACCACCGAGATCTACACTACACTCTTTCCCTACACGACGCTCTTCCGATCTCAGCTATGAAGAGCCGCAAGAGGCGG	CAAGCAGAAGACGGCATACGAGAT	TGACCTGGGTGATGGCCTTCTC	CAAGCAGAAGACGGCATACGAGATTGACCTGGGTGATGGCCTTCTC
63	INHBA	chr7:41696069	AATGATACGGCGACCACCGAGATCTACACTACACTCTTTCCCTACACGACGCTCTTCCGATCT	CAGCTA	AACATCTGCTGTAAGAAACAGTTCTTTG	AATGATACGGCGACCACCGAGATCTACACTACACTCTTTCCCTACACGACGCTCTTCCGATCTCAGCTAAACATCTGCTGTAAGAAACAGTTCTTTG	CAAGCAGAAGACGGCATACGAGAT	CTGTTGAGTGGAAGGACAGTGAGG	CAAGCAGAAGACGGCATACGAGATCTGTTGAGTGGAAGGACAGTGAGG
64	IVNS1ABP	chr1:183535825	AATGATACGGCGACCACCGAGATCTACACTACACTCTTTCCCTACACGACGCTCTTCCGATCT	CAGCTA	TGGTGGCTCTGATCCATATGGTC	AATGATACGGCGACCACCGAGATCTACACTACACTCTTTCCCTACACGACGCTCTTCCGATCTCAGCTATGGTGGCTCTGATCCATATGGTC	CAAGCAGAAGACGGCATACGAGAT	AAGATTCTGCACCTCCGATTATGTAC	CAAGCAGAAGACGGCATACGAGATAAGATTCTGCACCTCCGATTATGTAC
65	KCNA1	chr12:4892003	AATGATACGGCGACCACCGAGATCTACACTACACTCTTTCCCTACACGACGCTCTTCCGATCT	CAGCTA	GCCATCGCTGGTGTGCTAAC	AATGATACGGCGACCACCGAGATCTACACTACACTCTTTCCCTACACGACGCTCTTCCGATCTCAGCTAGCCATCGCTGGTGTGCTAAC	CAAGCAGAAGACGGCATACGAGAT	AACTGCGGCGACTGAGGTCAC	CAAGCAGAAGACGGCATACGAGATAACTGCGGCGACTGAGGTCAC
66	KCNK9	chr8:140700338	AATGATACGGCGACCACCGAGATCTACACTACACTCTTTCCCTACACGACGCTCTTCCGATCT	CAGCTA	GCGCAACACTGACGTGTCTATGG	AATGATACGGCGACCACCGAGATCTACACTACACTCTTTCCCTACACGACGCTCTTCCGATCTCAGCTAGCGCAACACTGACGTGTCTATGG	CAAGCAGAAGACGGCATACGAGAT	GCAGTAGTAGTAGGCGTGGAAGAAGC	CAAGCAGAAGACGGCATACGAGATGCAGTAGTAGTAGGCGTGGAAGAAGC
67	KCNMA1	chr10:79067304	AATGATACGGCGACCACCGAGATCTACACTACACTCTTTCCCTACACGACGCTCTTCCGATCT	CAGCTA	GCAATATCCACGCGAACCATCTC	AATGATACGGCGACCACCGAGATCTACACTACACTCTTTCCCTACACGACGCTCTTCCGATCTCAGCTAGCAATATCCACGCGAACCATCTC	CAAGCAGAAGACGGCATACGAGAT	ATGGTCACCGGGATGATGAGC	CAAGCAGAAGACGGCATACGAGATATGGTCACCGGGATGATGAGC
68	KCNQ5	chr6:73899915	AATGATACGGCGACCACCGAGATCTACACTACACTCTTTCCCTACACGACGCTCTTCCGATCT	CAGCTA	TTAAGGAGCGAGTGCGCATG	AATGATACGGCGACCACCGAGATCTACACTACACTCTTTCCCTACACGACGCTCTTCCGATCTCAGCTATTAAGGAGCGAGTGCGCATG	CAAGCAGAAGACGGCATACGAGAT	GTTCGGTCGTTGAAGCTCCAG	CAAGCAGAAGACGGCATACGAGATGTTCGGTCGTTGAAGCTCCAG
69	KIAA1033	chr12:104062721	AATGATACGGCGACCACCGAGATCTACACTACACTCTTTCCCTACACGACGCTCTTCCGATCT	CAGCTA	TGGGCCACTTATAGTGAGATGAGAAAC	AATGATACGGCGACCACCGAGATCTACACTACACTCTTTCCCTACACGACGCTCTTCCGATCTCAGCTATGGGCCACTTATAGTGAGATGAGAAAC	CAAGCAGAAGACGGCATACGAGAT	TCTAAAACATCAAGGCCCTGTTCC	CAAGCAGAAGACGGCATACGAGATTCTAAAACATCAAGGCCCTGTTCC
70	KIF13A	chr6:17893753	AATGATACGGCGACCACCGAGATCTACACTACACTCTTTCCCTACACGACGCTCTTCCGATCT	CAGCTA	GAATGCTGTGCTGGTGCCAG	AATGATACGGCGACCACCGAGATCTACACTACACTCTTTCCCTACACGACGCTCTTCCGATCTCAGCTAGAATGCTGTGCTGGTGCCAG	CAAGCAGAAGACGGCATACGAGAT	CTGAGGTCATCCGCATTCAAATC	CAAGCAGAAGACGGCATACGAGATCTGAGGTCATCCGCATTCAAATC
71	KIF1A	chr2:241349449	AATGATACGGCGACCACCGAGATCTACACTACACTCTTTCCCTACACGACGCTCTTCCGATCT	CAGCTA	AGGATGAAGTCCAGTGGACAGAGC	AATGATACGGCGACCACCGAGATCTACACTACACTCTTTCCCTACACGACGCTCTTCCGATCTCAGCTAAGGATGAAGTCCAGTGGACAGAGC	CAAGCAGAAGACGGCATACGAGAT	ACCTTCTTTTTCAGCTCCACGC	CAAGCAGAAGACGGCATACGAGATACCTTCTTTTTCAGCTCCACGC
72	KLHL2	chr4:166446312	AATGATACGGCGACCACCGAGATCTACACTACACTCTTTCCCTACACGACGCTCTTCCGATCT	CAGCTA	CACCAAGTAGCAGAGTTGCCTTCC	AATGATACGGCGACCACCGAGATCTACACTACACTCTTTCCCTACACGACGCTCTTCCGATCTCAGCTACACCAAGTAGCAGAGTTGCCTTCC	CAAGCAGAAGACGGCATACGAGAT	TCATGTTAGCAACGCTGGTCCAC	CAAGCAGAAGACGGCATACGAGATTCATGTTAGCAACGCTGGTCCAC
73	MAP1A	chr15:41602081	AATGATACGGCGACCACCGAGATCTACACTACACTCTTTCCCTACACGACGCTCTTCCGATCT	CAGCTA	AGTCATCTGAGAAGCCCCCAGAG	AATGATACGGCGACCACCGAGATCTACACTACACTCTTTCCCTACACGACGCTCTTCCGATCTCAGCTAAGTCATCTGAGAAGCCCCCAGAG	CAAGCAGAAGACGGCATACGAGAT	AGCTCTTTCCTCTCCTTTTTGATCTC	CAAGCAGAAGACGGCATACGAGATAGCTCTTTCCTCTCCTTTTTGATCTC
74	MAP4K4	chr2:101852612	AATGATACGGCGACCACCGAGATCTACACTACACTCTTTCCCTACACGACGCTCTTCCGATCT	CAGCTA	CATCCAGTGAGGAGTCGGGG	AATGATACGGCGACCACCGAGATCTACACTACACTCTTTCCCTACACGACGCTCTTCCGATCTCAGCTACATCCAGTGAGGAGTCGGGG	CAAGCAGAAGACGGCATACGAGAT	GGCCGGCTCACTTTCTACATCATC	CAAGCAGAAGACGGCATACGAGATGGCCGGCTCACTTTCTACATCATC
75	MED21	chr12:27072623	AATGATACGGCGACCACCGAGATCTACACTACACTCTTTCCCTACACGACGCTCTTCCGATCT	CAGCTA	GATATTGCACAGTCACAGCTGAAGAC	AATGATACGGCGACCACCGAGATCTACACTACACTCTTTCCCTACACGACGCTCTTCCGATCTCAGCTAGATATTGCACAGTCACAGCTGAAGAC	CAAGCAGAAGACGGCATACGAGAT	GTAAGGCTTGTATCTAAGTCTGATGCAG	CAAGCAGAAGACGGCATACGAGATGTAAGGCTTGTATCTAAGTCTGATGCAG
76	MEX3B	chr15:80123700	AATGATACGGCGACCACCGAGATCTACACTACACTCTTTCCCTACACGACGCTCTTCCGATCT	CAGCTA	AATCAAGCGCATCCAGCAGC	AATGATACGGCGACCACCGAGATCTACACTACACTCTTTCCCTACACGACGCTCTTCCGATCTCAGCTAAATCAAGCGCATCCAGCAGC	CAAGCAGAAGACGGCATACGAGAT	TCTGTGAGCTCAATGATGCCGC	CAAGCAGAAGACGGCATACGAGATTCTGTGAGCTCAATGATGCCGC
77	MLF1	chr3:159800533	AATGATACGGCGACCACCGAGATCTACACTACACTCTTTCCCTACACGACGCTCTTCCGATCT	CAGCTA	CCAGGAAAGCAATGAGAGATTCTGAC	AATGATACGGCGACCACCGAGATCTACACTACACTCTTTCCCTACACGACGCTCTTCCGATCTCAGCTACCAGGAAAGCAATGAGAGATTCTGAC	CAAGCAGAAGACGGCATACGAGAT	TGATGAACTCCTGGTTGACCTCTTC	CAAGCAGAAGACGGCATACGAGATTGATGAACTCCTGGTTGACCTCTTC
78	MOV10	chr1:113044432	AATGATACGGCGACCACCGAGATCTACACTACACTCTTTCCCTACACGACGCTCTTCCGATCT	CAGCTA	TTCCCTGCCAAACTGGACCTG	AATGATACGGCGACCACCGAGATCTACACTACACTCTTTCCCTACACGACGCTCTTCCGATCTCAGCTATTCCCTGCCAAACTGGACCTG	CAAGCAGAAGACGGCATACGAGAT	CATTCCTCCACTCTGGCTCCAC	CAAGCAGAAGACGGCATACGAGATCATTCCTCCACTCTGGCTCCAC
79	MPP1	chrX:153660674	AATGATACGGCGACCACCGAGATCTACACTACACTCTTTCCCTACACGACGCTCTTCCGATCT	CAGCTA	CCAAGCGTGCAGTTCTCCAC	AATGATACGGCGACCACCGAGATCTACACTACACTCTTTCCCTACACGACGCTCTTCCGATCTCAGCTACCAAGCGTGCAGTTCTCCAC	CAAGCAGAAGACGGCATACGAGAT	CTGGAAGCTGACACAAAACTAGTTGG	CAAGCAGAAGACGGCATACGAGATCTGGAAGCTGACACAAAACTAGTTGG
80	MYO5A	chr15:50451665	AATGATACGGCGACCACCGAGATCTACACTACACTCTTTCCCTACACGACGCTCTTCCGATCT	CAGCTA	AGTGGAGCGCTATAAGAAGCTGC	AATGATACGGCGACCACCGAGATCTACACTACACTCTTTCCCTACACGACGCTCTTCCGATCTCAGCTAAGTGGAGCGCTATAAGAAGCTGC	CAAGCAGAAGACGGCATACGAGAT	GTCACTTCGTAGTTTCTCAGTCTCAGAG	CAAGCAGAAGACGGCATACGAGATGTCACTTCGTAGTTTCTCAGTCTCAGAG
81	MYO9A	chr15:70125457	AATGATACGGCGACCACCGAGATCTACACTACACTCTTTCCCTACACGACGCTCTTCCGATCT	CAGCTA	CCTGATTTGAATGAGAAAACTCTCTTAG	AATGATACGGCGACCACCGAGATCTACACTACACTCTTTCCCTACACGACGCTCTTCCGATCTCAGCTACCTGATTTGAATGAGAAAACTCTCTTAG	CAAGCAGAAGACGGCATACGAGAT	CCAGTTGGTGGTTATCATACATTTTGAC	CAAGCAGAAGACGGCATACGAGATCCAGTTGGTGGTTATCATACATTTTGAC
82	NCSTN	chr1:158593647	AATGATACGGCGACCACCGAGATCTACACTACACTCTTTCCCTACACGACGCTCTTCCGATCT	CAGCTA	TCCGTGCCCGGATATTTCTC	AATGATACGGCGACCACCGAGATCTACACTACACTCTTTCCCTACACGACGCTCTTCCGATCTCAGCTATCCGTGCCCGGATATTTCTC	CAAGCAGAAGACGGCATACGAGAT	TATGACACAGCTCCTGGCTCCC	CAAGCAGAAGACGGCATACGAGATTATGACACAGCTCCTGGCTCCC
83	NCSTN	chr1:158586611	AATGATACGGCGACCACCGAGATCTACACTACACTCTTTCCCTACACGACGCTCTTCCGATCT	CAGCTA	GGCAATGGTTTGGCTTATGAAGAC	AATGATACGGCGACCACCGAGATCTACACTACACTCTTTCCCTACACGACGCTCTTCCGATCTCAGCTAGGCAATGGTTTGGCTTATGAAGAC	CAAGCAGAAGACGGCATACGAGAT	TGTGTGAAAAGAGCTGCATGGC	CAAGCAGAAGACGGCATACGAGATTGTGTGAAAAGAGCTGCATGGC
84	NEIL1	chr15:73433139	AATGATACGGCGACCACCGAGATCTACACTACACTCTTTCCCTACACGACGCTCTTCCGATCT	CAGCTA	AAGGAAGTGGTCCAGTTGGGG	AATGATACGGCGACCACCGAGATCTACACTACACTCTTTCCCTACACGACGCTCTTCCGATCTCAGCTAAAGGAAGTGGTCCAGTTGGGG	CAAGCAGAAGACGGCATACGAGAT	TTTGGGTGCCAACGGTCCAG	CAAGCAGAAGACGGCATACGAGATTTTGGGTGCCAACGGTCCAG
85	NEIL1	chr15:73433139	AATGATACGGCGACCACCGAGATCTACACTACACTCTTTCCCTACACGACGCTCTTCCGATCT	CAGCTA	AAGGAAGTGGTCCAGTTGGGG	AATGATACGGCGACCACCGAGATCTACACTACACTCTTTCCCTACACGACGCTCTTCCGATCTCAGCTAAAGGAAGTGGTCCAGTTGGGG	CAAGCAGAAGACGGCATACGAGAT	TTTGGGTGCCAACGGTCCAG	CAAGCAGAAGACGGCATACGAGATTTTGGGTGCCAACGGTCCAG
86	OS9	chr12:56398218	AATGATACGGCGACCACCGAGATCTACACTACACTCTTTCCCTACACGACGCTCTTCCGATCT	CAGCTA	GGGGAAGCCAAATATAGGCCAAG	AATGATACGGCGACCACCGAGATCTACACTACACTCTTTCCCTACACGACGCTCTTCCGATCTCAGCTAGGGGAAGCCAAATATAGGCCAAG	CAAGCAGAAGACGGCATACGAGAT	CTGCCGTTCATCCTCATCTTCATC	CAAGCAGAAGACGGCATACGAGATCTGCCGTTCATCCTCATCTTCATC
87	PTPRA	chr20:2964345	AATGATACGGCGACCACCGAGATCTACACTACACTCTTTCCCTACACGACGCTCTTCCGATCT	CAGCTA	GAATGTGAGAGCTACACCGTCCGAG	AATGATACGGCGACCACCGAGATCTACACTACACTCTTTCCCTACACGACGCTCTTCCGATCTCAGCTAGAATGTGAGAGCTACACCGTCCGAG	CAAGCAGAAGACGGCATACGAGAT	ATGATGCTGATCATGCCCTTTCC	CAAGCAGAAGACGGCATACGAGATATGATGCTGATCATGCCCTTTCC
88	PTPRN2	chr7:157026230	AATGATACGGCGACCACCGAGATCTACACTACACTCTTTCCCTACACGACGCTCTTCCGATCT	CAGCTA	GGTCCAGACGAAGGAGCAGTTTG	AATGATACGGCGACCACCGAGATCTACACTACACTCTTTCCCTACACGACGCTCTTCCGATCTCAGCTAGGTCCAGACGAAGGAGCAGTTTG	CAAGCAGAAGACGGCATACGAGAT	TGACAACATCCGTGGGGTGG	CAAGCAGAAGACGGCATACGAGATTGACAACATCCGTGGGGTGG
89	RAD23A	chr19:12920907	AATGATACGGCGACCACCGAGATCTACACTACACTCTTTCCCTACACGACGCTCTTCCGATCT	CAGCTA	TGCTCACGGGAATTCCTGGG	AATGATACGGCGACCACCGAGATCTACACTACACTCTTTCCCTACACGACGCTCTTCCGATCTCAGCTATGCTCACGGGAATTCCTGGG	CAAGCAGAAGACGGCATACGAGAT	TTCTGCTGAATCACCTGCCG	CAAGCAGAAGACGGCATACGAGATTTCTGCTGAATCACCTGCCG
90	RARA	chr17:35765868	AATGATACGGCGACCACCGAGATCTACACTACACTCTTTCCCTACACGACGCTCTTCCGATCT	CAGCTA	TCCAGGAAATGTTGGAGAACTCAG	AATGATACGGCGACCACCGAGATCTACACTACACTCTTTCCCTACACGACGCTCTTCCGATCTCAGCTATCCAGGAAATGTTGGAGAACTCAG	CAAGCAGAAGACGGCATACGAGAT	GGTAGAAAGGCAGAGAAAAGCCG	CAAGCAGAAGACGGCATACGAGATGGTAGAAAGGCAGAGAAAAGCCG
91	RIC3	chr11:8115558	AATGATACGGCGACCACCGAGATCTACACTACACTCTTTCCCTACACGACGCTCTTCCGATCT	CAGCTA	GCTTGCTCAACTGCAAGAAAAACTG	AATGATACGGCGACCACCGAGATCTACACTACACTCTTTCCCTACACGACGCTCTTCCGATCTCAGCTAGCTTGCTCAACTGCAAGAAAAACTG	CAAGCAGAAGACGGCATACGAGAT	TTCTTTCATGACCCTGGTGATTTC	CAAGCAGAAGACGGCATACGAGATTTCTTTCATGACCCTGGTGATTTC
92	RNF220	chr1:44864580	AATGATACGGCGACCACCGAGATCTACACTACACTCTTTCCCTACACGACGCTCTTCCGATCT	CAGCTA	CCCTCCTGTTGTCTGCTTCCATC	AATGATACGGCGACCACCGAGATCTACACTACACTCTTTCCCTACACGACGCTCTTCCGATCTCAGCTACCCTCCTGTTGTCTGCTTCCATC	CAAGCAGAAGACGGCATACGAGAT	ATTTTCCCAATCCGAGCATTCAGTC	CAAGCAGAAGACGGCATACGAGATATTTTCCCAATCCGAGCATTCAGTC
93	RSU1	chr10:16898999	AATGATACGGCGACCACCGAGATCTACACTACACTCTTTCCCTACACGACGCTCTTCCGATCT	CAGCTA	AGTGACCGGGGCATCTCCAAC	AATGATACGGCGACCACCGAGATCTACACTACACTCTTTCCCTACACGACGCTCTTCCGATCTCAGCTAAGTGACCGGGGCATCTCCAAC	CAAGCAGAAGACGGCATACGAGAT	TGGGCAGCTCCTCGATTTGG	CAAGCAGAAGACGGCATACGAGATTGGGCAGCTCCTCGATTTGG
94	S100P	chr4:6746596	AATGATACGGCGACCACCGAGATCTACACTACACTCTTTCCCTACACGACGCTCTTCCGATCT	CAGCTA	GAGACAGCCATGGGCATGATC	AATGATACGGCGACCACCGAGATCTACACTACACTCTTTCCCTACACGACGCTCTTCCGATCTCAGCTAGAGACAGCCATGGGCATGATC	CAAGCAGAAGACGGCATACGAGAT	GCAATTTATCCACGGCATCCTTG	CAAGCAGAAGACGGCATACGAGATGCAATTTATCCACGGCATCCTTG
95	SIPA1L1	chr14:71270186	AATGATACGGCGACCACCGAGATCTACACTACACTCTTTCCCTACACGACGCTCTTCCGATCT	CAGCTA	ACTGACATCCAGGAGACCCGC	AATGATACGGCGACCACCGAGATCTACACTACACTCTTTCCCTACACGACGCTCTTCCGATCTCAGCTAACTGACATCCAGGAGACCCGC	CAAGCAGAAGACGGCATACGAGAT	GCGATGGTTTTCATCACTAGCAGC	CAAGCAGAAGACGGCATACGAGATGCGATGGTTTTCATCACTAGCAGC
96	SLC22A8	chr11:62517912	AATGATACGGCGACCACCGAGATCTACACTACACTCTTTCCCTACACGACGCTCTTCCGATCT	CAGCTA	CCTTGGACTTGCAGACCGTG	AATGATACGGCGACCACCGAGATCTACACTACACTCTTTCCCTACACGACGCTCTTCCGATCTCAGCTACCTTGGACTTGCAGACCGTG	CAAGCAGAAGACGGCATACGAGAT	GTCCACAGGTTACTTACGCCCATAC	CAAGCAGAAGACGGCATACGAGATGTCCACAGGTTACTTACGCCCATAC
97	SPSB3	chr16:1767757	AATGATACGGCGACCACCGAGATCTACACTACACTCTTTCCCTACACGACGCTCTTCCGATCT	CAGCTA	GCACGGCACACTCACCTTTTTC	AATGATACGGCGACCACCGAGATCTACACTACACTCTTTCCCTACACGACGCTCTTCCGATCTCAGCTAGCACGGCACACTCACCTTTTTC	CAAGCAGAAGACGGCATACGAGAT	ACAGGTACTGGAGGGAAGTGGC	CAAGCAGAAGACGGCATACGAGATACAGGTACTGGAGGGAAGTGGC
98	SSR4	chrX:152716137	AATGATACGGCGACCACCGAGATCTACACTACACTCTTTCCCTACACGACGCTCTTCCGATCT	CAGCTA	CTCTATGCTGACGTCGGTGGAA	AATGATACGGCGACCACCGAGATCTACACTACACTCTTTCCCTACACGACGCTCTTCCGATCTCAGCTACTCTATGCTGACGTCGGTGGAA	CAAGCAGAAGACGGCATACGAGAT	GGAAATGTCCTCGTTATTCCTCTGAG	CAAGCAGAAGACGGCATACGAGATGGAAATGTCCTCGTTATTCCTCTGAG
99	STRN4	chr19:51917369	AATGATACGGCGACCACCGAGATCTACACTACACTCTTTCCCTACACGACGCTCTTCCGATCT	CAGCTA	CAAACCAGCCTCTCACCATCACC	AATGATACGGCGACCACCGAGATCTACACTACACTCTTTCCCTACACGACGCTCTTCCGATCTCAGCTACAAACCAGCCTCTCACCATCACC	CAAGCAGAAGACGGCATACGAGAT	AGTCATGGCTTCCTGACATCAGG	CAAGCAGAAGACGGCATACGAGATAGTCATGGCTTCCTGACATCAGG
100	TCEAL1	chrX:102771949	AATGATACGGCGACCACCGAGATCTACACTACACTCTTTCCCTACACGACGCTCTTCCGATCT	CAGCTA	GAAACAAACTGATGATAATGCACTGG	AATGATACGGCGACCACCGAGATCTACACTACACTCTTTCCCTACACGACGCTCTTCCGATCTCAGCTAGAAACAAACTGATGATAATGCACTGG	CAAGCAGAAGACGGCATACGAGAT	GCAAACAGAAAGTCCAGGTGGC	CAAGCAGAAGACGGCATACGAGATGCAAACAGAAAGTCCAGGTGGC
101	TLE3	chr15:68138088	AATGATACGGCGACCACCGAGATCTACACTACACTCTTTCCCTACACGACGCTCTTCCGATCT	CAGCTA	CGGTGGCCTCTTCCAGTAGC	AATGATACGGCGACCACCGAGATCTACACTACACTCTTTCCCTACACGACGCTCTTCCGATCTCAGCTACGGTGGCCTCTTCCAGTAGC	CAAGCAGAAGACGGCATACGAGAT	GTTTACCCGGCATCGACCTG	CAAGCAGAAGACGGCATACGAGATGTTTACCCGGCATCGACCTG
102	TRIM46	chr1:153416122	AATGATACGGCGACCACCGAGATCTACACTACACTCTTTCCCTACACGACGCTCTTCCGATCT	CAGCTA	TGGTATGTCAACTCTGCCGGG	AATGATACGGCGACCACCGAGATCTACACTACACTCTTTCCCTACACGACGCTCTTCCGATCTCAGCTATGGTATGTCAACTCTGCCGGG	CAAGCAGAAGACGGCATACGAGAT	ACAGATCTGGGTCTGTACCGTGTC	CAAGCAGAAGACGGCATACGAGATACAGATCTGGGTCTGTACCGTGTC
103	TRO	chrX:54972292	AATGATACGGCGACCACCGAGATCTACACTACACTCTTTCCCTACACGACGCTCTTCCGATCT	CAGCTA	TGTGCACACAGCACCAGCAC	AATGATACGGCGACCACCGAGATCTACACTACACTCTTTCCCTACACGACGCTCTTCCGATCTCAGCTATGTGCACACAGCACCAGCAC	CAAGCAGAAGACGGCATACGAGAT	AAAGCCAGAGCTGGCTCCAC	CAAGCAGAAGACGGCATACGAGATAAAGCCAGAGCTGGCTCCAC
104	TTLL3	chr3:9851560	AATGATACGGCGACCACCGAGATCTACACTACACTCTTTCCCTACACGACGCTCTTCCGATCT	CAGCTA	CCTCCCACCGAACCTTGATTTC	AATGATACGGCGACCACCGAGATCTACACTACACTCTTTCCCTACACGACGCTCTTCCGATCTCAGCTACCTCCCACCGAACCTTGATTTC	CAAGCAGAAGACGGCATACGAGAT	ACCTTCCGACAGGTGCTAGGAATTG	CAAGCAGAAGACGGCATACGAGATACCTTCCGACAGGTGCTAGGAATTG
105	USP4	chr3:49313119	AATGATACGGCGACCACCGAGATCTACACTACACTCTTTCCCTACACGACGCTCTTCCGATCT	CAGCTA	TGGAGCTGAAGGATGCCAATG	AATGATACGGCGACCACCGAGATCTACACTACACTCTTTCCCTACACGACGCTCTTCCGATCTCAGCTATGGAGCTGAAGGATGCCAATG	CAAGCAGAAGACGGCATACGAGAT	GTCAAAGGTCACAGAAACCTTAGCAC	CAAGCAGAAGACGGCATACGAGATGTCAAAGGTCACAGAAACCTTAGCAC
106	USP47	chr11:11908853	AATGATACGGCGACCACCGAGATCTACACTACACTCTTTCCCTACACGACGCTCTTCCGATCT	CAGCTA	CGCAAGTTCCACAAATGCATATATG	AATGATACGGCGACCACCGAGATCTACACTACACTCTTTCCCTACACGACGCTCTTCCGATCTCAGCTACGCAAGTTCCACAAATGCATATATG	CAAGCAGAAGACGGCATACGAGAT	TTGCGCTCAATTTCTCGTTGTCTC	CAAGCAGAAGACGGCATACGAGATTTGCGCTCAATTTCTCGTTGTCTC
107	VPS13D	chr1:12480214	AATGATACGGCGACCACCGAGATCTACACTACACTCTTTCCCTACACGACGCTCTTCCGATCT	CAGCTA	GCTGCTTCCCCGATATTCTGAG	AATGATACGGCGACCACCGAGATCTACACTACACTCTTTCCCTACACGACGCTCTTCCGATCTCAGCTAGCTGCTTCCCCGATATTCTGAG	CAAGCAGAAGACGGCATACGAGAT	GTCTCCACTTTTCAGGAAGTAAACAGC	CAAGCAGAAGACGGCATACGAGATGTCTCCACTTTTCAGGAAGTAAACAGC
108	ZBTB49	chr4:4368553	AATGATACGGCGACCACCGAGATCTACACTACACTCTTTCCCTACACGACGCTCTTCCGATCT	CAGCTA	TCACCTGTGATGAGTGTGGAAAGTC	AATGATACGGCGACCACCGAGATCTACACTACACTCTTTCCCTACACGACGCTCTTCCGATCTCAGCTATCACCTGTGATGAGTGTGGAAAGTC	CAAGCAGAAGACGGCATACGAGAT	GTTACAGATCTCACATGTGTACGGCTTC	CAAGCAGAAGACGGCATACGAGATGTTACAGATCTCACATGTGTACGGCTTC
109	ZMYM1	chr1:35351559	AATGATACGGCGACCACCGAGATCTACACTACACTCTTTCCCTACACGACGCTCTTCCGATCT	CAGCTA	CCCTGGAAAAATTCAGAAAGCATG	AATGATACGGCGACCACCGAGATCTACACTACACTCTTTCCCTACACGACGCTCTTCCGATCTCAGCTACCCTGGAAAAATTCAGAAAGCATG	CAAGCAGAAGACGGCATACGAGAT	CCCTCAATCTGTTTCGAATGAATAG	CAAGCAGAAGACGGCATACGAGATCCCTCAATCTGTTTCGAATGAATAG
