# Supplementary material for: Quantitative Analysis of Focused A-To-I RNA Editing Sites by Ultra-High-Throughput Sequencing in Psychiatric Disorders
Source: PLoS One. 2012 Aug 17;7(8):e43227. doi: 10.1371/journal.pone.0043227 (PMC3422315; doi:10.1371/journal.pone.0043227)
Supplement: Table S12 — The “barcodes” used in the study. (XLSX) [file pone.0043227.s015.xlsx]

## Sheet: Sheet1
Table S12. The "barcodes" used in the study.
First cohort of normal human samples (Clontech):
Brain region	Cortex	Cerebellum
Barcode	ACAGCA	CACAAG
Second cohort of normal human samples (SMRI)
Sample ID	S343
Brain region	Premotor cortex	Motor cortex	Parietal cortex	Occipital cortex	cerebellum
Barcode	GTCACT	ACAGCA	CACAAG	AGACAC	CTGTCA
Third cohort of normal human samples (CPN)
Sample ID	228-451		228-612		228-695		229-116		244-079
Brain region	ATC	RFC	ATC	RFC	ATC	RFC	ATC	RFC	ATC	RFC
Barcode	CACAAG	AGACAC	GTCACT	ACAGCA	ACAGCA	CACAAG	CTGTCA	GTCACT	AGACAC	CTGTCA
72 human psychiatric and control samples
Sample ID	205450	206810	209440	209769	209787	211478	212996	213473	213644	213986	215773	216368	217380	218095	218431	218438	218497	219192	219367	219475	219504	219932	220719	221332	222426	222514	223079	223422	224009	224053	224407	225921	226089	226167	226667	227090	227175	227477	229116	230040	230318	231115	231497	232228	233885	233949	236380	240439	240592
Barcode	GTCACT	ACAGCA	CACAAG	AGACAC	CTGTCA	ATCCAG	CAACAC	CGAATC	AAGCAC	TCAGCA	TGGAGA	GCATGA	GTCACT	ACAGCA	CACAAG	AGACAC	CTGTCA	ATCCAG	CAACAC	CGAATC	AAGCAC	TCAGCA	TGGAGA	GCATGA	GTCACT	ACAGCA	CACAAG	AGACAC	CTGTCA	ATCCAG	CAACAC	CGAATC	AAGCAC	TCAGCA	TGGAGA	GCATGA	GTCACT	ACAGCA	CACAAG	AGACAC	CTGTCA	ATCCAG	CAACAC	CGAATC	AAGCAC	TCAGCA	TGGAGA	GCATGA	GTCACT
[truncated: 23 more columns]
